# Supplementary material for: Aluminium 8-Hydroxyquinolinate N-Oxide as a Precursor to Heterometallic Aluminium–Lanthanide Complexes
Source: Molecules. 2024 Jan 17;29(2):451. doi: 10.3390/molecules29020451 (PMC10821320; doi:10.3390/molecules29020451)
Supplement: Supplementary file 1 [file molecules-29-00451-s001.zip]

Archive with 3 entries (3 files):
- checkcif_Compn_5.pdf
- Compn_5.cif
- molecules-2803360-supplementary.pdf
