# Supplementary material for: Aluminium 8-Hydroxyquinolinate N-Oxide as a Precursor to Heterometallic Aluminium–Lanthanide Complexes
Source: Molecules. 2024 Jan 17;29(2):451. doi: 10.3390/molecules29020451 (PMC10821320; doi:10.3390/molecules29020451)
Supplement: Supplementary file 1 [file molecules-29-00451-s001.zip › Compn_5.cif]

 
data_shelx
 
_audit_creation_method            'SHELXL-2018/3'
_shelx_SHELXL_version_number      '2018/3'
_chemical_name_systematic         ?
_chemical_name_common             ?
_chemical_melting_point           ?
_chemical_formula_moiety          'C42 H21 Al Eu F18 N3 012, 0.5(C7 H8)'
_chemical_formula_sum             'C45.50 H25 Al Eu F18 N3 O12' 
_chemical_formula_weight          1326.62

loop_
 _atom_type_symbol
 _atom_type_description
 _atom_type_scat_dispersion_real
 _atom_type_scat_dispersion_imag
 _atom_type_scat_source
 'C'  'C'   0.0033   0.0016
 'International Tables Vol C Tables 4.2.6.8 and 6.1.1.4'
 'H'  'H'   0.0000   0.0000
 'International Tables Vol C Tables 4.2.6.8 and 6.1.1.4'
 'N'  'N'   0.0061   0.0033
 'International Tables Vol C Tables 4.2.6.8 and 6.1.1.4'
 'O'  'O'   0.0106   0.0060
 'International Tables Vol C Tables 4.2.6.8 and 6.1.1.4'
 'F'  'F'   0.0171   0.0103
 'International Tables Vol C Tables 4.2.6.8 and 6.1.1.4'
 'Al'  'Al'   0.0645   0.0514
 'International Tables Vol C Tables 4.2.6.8 and 6.1.1.4'
 'Eu'  'Eu'  -0.1578   3.6682
 'International Tables Vol C Tables 4.2.6.8 and 6.1.1.4'
 
_space_group_crystal_system       monoclinic
_space_group_IT_number            13
_space_group_name_H-M_alt         'P 2/c'
_space_group_name_Hall            '-P 2yc'
 
_shelx_space_group_comment
;
The symmetry employed for this shelxl refinement is uniquely defined
by the following loop, which should always be used as a source of
symmetry information in preference to the above space-group names.
They are only intended as comments.
;
 
loop_
 _space_group_symop_operation_xyz
 'x, y, z'
 '-x, y, -z+1/2'
 '-x, -y, -z'
 'x, -y, z-1/2'
 
_cell_length_a                    20.3737(6)
_cell_length_b                    12.9319(3)
_cell_length_c                    20.6857(6)
_cell_angle_alpha                 90
_cell_angle_beta                  106.1290(10)
_cell_angle_gamma                 90
_cell_volume                      5235.6(2)
_cell_formula_units_Z             4
_cell_measurement_temperature     296(2)
_cell_measurement_reflns_used      9869
_cell_measurement_theta_min        2.54
_cell_measurement_theta_max       26.32
 
_exptl_crystal_description        'Plate'
_exptl_crystal_colour             'yellow'
_exptl_crystal_density_meas       ?
_exptl_crystal_density_method     ?
_exptl_crystal_density_diffrn     1.683          
_exptl_crystal_F_000              2612
_exptl_transmission_factor_min    ?
_exptl_transmission_factor_max    ?
_exptl_crystal_size_max           0.270
_exptl_crystal_size_mid           0.220
_exptl_crystal_size_min           0.068
_exptl_absorpt_coefficient_mu     1.340
_shelx_estimated_absorpt_T_min    0.714
_shelx_estimated_absorpt_T_max    0.914
_exptl_absorpt_correction_type    Multi-scan
_exptl_absorpt_correction_T_min   0.5685
_exptl_absorpt_correction_T_max   0.7454
_exptl_absorpt_process_details    'Bruker SADABS'
_exptl_absorpt_special_details    ?
_diffrn_ambient_temperature       296(2)
_diffrn_radiation_wavelength      0.71073
_diffrn_radiation_type            MoK\a
_diffrn_radiation_source          'sealed tube'
_diffrn_radiation_monochromator   'graphite'
_diffrn_measurement_device_type   'Bruker APEX-II CCD'
_diffrn_measurement_method        '\f and \w scans'
_diffrn_detector_area_resol_mean  ?
_diffrn_reflns_number             48953
_diffrn_reflns_av_unetI/netI      0.0340
_diffrn_reflns_av_R_equivalents   0.0378
_diffrn_reflns_limit_h_min        -25
_diffrn_reflns_limit_h_max        23
_diffrn_reflns_limit_k_min        -15
_diffrn_reflns_limit_k_max        15
_diffrn_reflns_limit_l_min        -25
_diffrn_reflns_limit_l_max        24
_diffrn_reflns_theta_min          2.585
_diffrn_reflns_theta_max          25.993
_diffrn_reflns_theta_full         25.242
_diffrn_measured_fraction_theta_max   0.994
_diffrn_measured_fraction_theta_full  0.994
_diffrn_reflns_Laue_measured_fraction_max    0.994
_diffrn_reflns_Laue_measured_fraction_full   0.994
_diffrn_reflns_point_group_measured_fraction_max   0.994
_diffrn_reflns_point_group_measured_fraction_full  0.994
_reflns_number_total              10231
_reflns_number_gt                 7219
_reflns_threshold_expression      'I > 2\s(I)'
_reflns_Friedel_coverage          0.000
_reflns_Friedel_fraction_max      .
_reflns_Friedel_fraction_full     .
 
_reflns_special_details
;
 Reflections were merged by SHELXL according to the crystal
 class for the calculation of statistics and refinement.
 
 _reflns_Friedel_fraction is defined as the number of unique
 Friedel pairs measured divided by the number that would be
 possible theoretically, ignoring centric projections and
 systematic absences.
;
 
_computing_data_collection       'Bruker APEX2'
_computing_cell_refinement       'Bruker SAINT'
_computing_data_reduction        'Bruker SAINT'
_computing_structure_solution    'SHELXS-97 (Sheldrick, 1997)'
_computing_structure_refinement  'SHELXL-2014/7 (Sheldrick, 2014)'
_computing_molecular_graphics    'Bruker SHELXTL'
_computing_publication_material  'WinGX publication routines (Farrugia, 1999)'
_refine_special_details           ?
_refine_ls_structure_factor_coef  Fsqd
_refine_ls_matrix_type            full
_refine_ls_weighting_scheme       calc
_refine_ls_weighting_details
'w=1/[\s^2^(Fo^2^)+(0.0663P)^2^+6.9785P] where P=(Fo^2^+2Fc^2^)/3'
_atom_sites_solution_primary      ?
_atom_sites_solution_secondary    ?
_atom_sites_solution_hydrogens    geom
_refine_ls_hydrogen_treatment     constr
_refine_ls_extinction_method      none
_refine_ls_extinction_coef        .
_refine_ls_number_reflns          10231
_refine_ls_number_parameters      741
_refine_ls_number_restraints      43
_refine_ls_R_factor_all           0.0791
_refine_ls_R_factor_gt            0.0512
_refine_ls_wR_factor_ref          0.1450
_refine_ls_wR_factor_gt           0.1290
_refine_ls_goodness_of_fit_ref    1.054
_refine_ls_restrained_S_all       1.065
_refine_ls_shift/su_max           0.025
_refine_ls_shift/su_mean          0.002
 
loop_
 _atom_site_label
 _atom_site_type_symbol
 _atom_site_fract_x
 _atom_site_fract_y
 _atom_site_fract_z
 _atom_site_U_iso_or_equiv
 _atom_site_adp_type
 _atom_site_occupancy
 _atom_site_site_symmetry_order  
 _atom_site_calc_flag
 _atom_site_refinement_flags_posn
 _atom_site_refinement_flags_adp
 _atom_site_refinement_flags_occupancy
 _atom_site_disorder_assembly
 _atom_site_disorder_group
Eu1 Eu 0.74031(2) 0.19060(2) 0.55377(2) 0.06045(12) Uani 1 1 d . . . . .
Al1 Al 0.75448(10) 0.43930(12) 0.54657(8) 0.0663(4) Uani 1 1 d . . . . .
O1 O 0.7277(3) 0.5370(3) 0.5990(3) 0.1141(18) Uani 1 1 d . . . . .
N1 N 0.7297(3) 0.5343(5) 0.6630(3) 0.0963(18) Uani 1 1 d . . . . .
C1 C 0.7033(5) 0.6188(7) 0.6849(5) 0.129(3) Uani 1 1 d . . . . .
H1 H 0.685519 0.672958 0.655692 0.155 Uiso 1 1 calc R U . . .
C2 C 0.7031(7) 0.6230(12) 0.7513(7) 0.166(5) Uani 1 1 d . U . . .
H2 H 0.684277 0.680624 0.766388 0.199 Uiso 1 1 calc R U . . .
C3 C 0.7291(7) 0.5466(12) 0.7954(6) 0.159(5) Uani 1 1 d . U . . .
H3 H 0.726929 0.551400 0.839621 0.191 Uiso 1 1 calc R U . . .
C4 C 0.7589(4) 0.4615(8) 0.7750(4) 0.108(3) Uani 1 1 d . . . . .
C5 C 0.7884(6) 0.3818(12) 0.8181(4) 0.137(5) Uani 1 1 d . . . . .
H5 H 0.785915 0.383855 0.862337 0.164 Uiso 1 1 calc R U . . .
C6 C 0.8206(6) 0.3010(9) 0.7985(4) 0.130(4) Uani 1 1 d . . . . .
H6 H 0.842889 0.251402 0.829348 0.155 Uiso 1 1 calc R U . . .
C7 C 0.8197(4) 0.2939(6) 0.7315(3) 0.105(2) Uani 1 1 d . . . . .
H7 H 0.841278 0.238090 0.717677 0.126 Uiso 1 1 calc R U . . .
C8 C 0.7879(3) 0.3668(5) 0.6844(3) 0.0769(16) Uani 1 1 d . . . . .
O2 O 0.7863(2) 0.3509(3) 0.62008(18) 0.0777(11) Uani 1 1 d . . . . .
C9 C 0.7585(4) 0.4538(6) 0.7058(3) 0.0825(18) Uani 1 1 d . . . . .
O3 O 0.8372(2) 0.5070(3) 0.55745(19) 0.0781(11) Uani 1 1 d . . . . .
N2 N 0.8688(2) 0.5154(3) 0.5090(2) 0.0679(12) Uani 1 1 d . . . . .
C10 C 0.9034(3) 0.6028(5) 0.5081(3) 0.0857(19) Uani 1 1 d . . . . .
H10 H 0.901115 0.655630 0.537884 0.103 Uiso 1 1 calc R U . . .
C11 C 0.9418(4) 0.6162(6) 0.4645(4) 0.099(2) Uani 1 1 d . . . . .
H11 H 0.965735 0.677585 0.464994 0.119 Uiso 1 1 calc R U . . .
C12 C 0.9452(3) 0.5419(7) 0.4211(4) 0.095(2) Uani 1 1 d . . . . .
H12 H 0.971046 0.552100 0.391062 0.114 Uiso 1 1 calc R U . . .
C13 C 0.9097(3) 0.4471(5) 0.4202(3) 0.0780(17) Uani 1 1 d . . . . .
C14 C 0.9136(4) 0.3648(7) 0.3775(4) 0.100(2) Uani 1 1 d . . . . .
H14 H 0.940029 0.371744 0.347594 0.120 Uiso 1 1 calc R U . . .
C15 C 0.8794(4) 0.2749(7) 0.3789(4) 0.104(2) Uani 1 1 d . . . . .
H15 H 0.884851 0.219461 0.352278 0.125 Uiso 1 1 calc R U . . .
C16 C 0.8360(4) 0.2656(5) 0.4203(3) 0.0837(18) Uani 1 1 d . . . . .
H16 H 0.811386 0.204749 0.419003 0.100 Uiso 1 1 calc R U . . .
C17 C 0.8286(3) 0.3431(4) 0.4629(2) 0.0598(12) Uani 1 1 d . . . . .
O4 O 0.78505(19) 0.3339(3) 0.49959(17) 0.0617(9) Uani 1 1 d . . . . .
C18 C 0.8683(3) 0.4343(4) 0.4649(2) 0.0614(13) Uani 1 1 d . . . . .
O5 O 0.7171(2) 0.5173(3) 0.4703(2) 0.0778(11) Uani 1 1 d . . . . .
N3 N 0.6524(3) 0.5356(4) 0.4431(3) 0.0841(15) Uani 1 1 d . . . . .
C19 C 0.6364(4) 0.6207(6) 0.4032(4) 0.110(3) Uani 1 1 d . . . . .
H19 H 0.671648 0.664330 0.399876 0.132 Uiso 1 1 calc R U . . .
C20 C 0.5712(6) 0.6452(9) 0.3680(7) 0.174(5) Uani 1 1 d . . . . .
H20 H 0.562486 0.704827 0.341861 0.209 Uiso 1 1 calc R U . . .
C21 C 0.5199(5) 0.5830(9) 0.3711(8) 0.202(7) Uani 1 1 d . . . . .
H21 H 0.475688 0.597459 0.345228 0.243 Uiso 1 1 calc R U . . .
C22 C 0.5324(4) 0.4947(8) 0.4137(6) 0.157(5) Uani 1 1 d . . . . .
C23 C 0.4808(5) 0.4303(9) 0.4209(8) 0.213(7) Uani 1 1 d . . . . .
H23 H 0.436137 0.443020 0.395572 0.255 Uiso 1 1 calc R U . . .
C24 C 0.4940(5) 0.3479(8) 0.4646(8) 0.183(6) Uani 1 1 d . . . . .
H24 H 0.458346 0.308628 0.471643 0.220 Uiso 1 1 calc R U . . .
C25 C 0.5602(4) 0.3244(6) 0.4976(6) 0.132(4) Uani 1 1 d . . . . .
H25 H 0.568983 0.265274 0.524227 0.158 Uiso 1 1 calc R U . . .
C26 C 0.6134(3) 0.3831(4) 0.4933(4) 0.0845(19) Uani 1 1 d . . . . .
O6 O 0.6748(2) 0.3597(3) 0.5306(2) 0.0735(10) Uani 1 1 d . . . . .
C27 C 0.6004(3) 0.4706(5) 0.4497(4) 0.092(2) Uani 1 1 d . . . . .
C28 C 0.6204(5) 0.1892(7) 0.7188(5) 0.112(3) Uani 1 1 d . . . . .
F1 F 0.6225(5) 0.1483(7) 0.7734(4) 0.240(5) Uani 1 1 d . . . . .
F2 F 0.5586(4) 0.1763(7) 0.6799(5) 0.231(4) Uani 1 1 d . . . . .
F3 F 0.6209(4) 0.2911(5) 0.7265(4) 0.163(2) Uani 1 1 d . . . . .
C29 C 0.6712(4) 0.1514(5) 0.6835(4) 0.0898(19) Uani 1 1 d . . . . .
O7 O 0.6780(2) 0.2091(3) 0.6376(2) 0.0778(11) Uani 1 1 d . . . . .
C30 C 0.7084(4) 0.0628(6) 0.7100(4) 0.110(3) Uani 1 1 d . . . . .
H30 H 0.697551 0.026404 0.744443 0.132 Uiso 1 1 calc R U . . .
C31 C 0.7609(4) 0.0291(6) 0.6857(4) 0.104(2) Uani 1 1 d . . . . .
O8 O 0.7823(2) 0.0674(3) 0.6417(2) 0.0901(13) Uani 1 1 d . . . . .
C32 C 0.7984(7) -0.0700(11) 0.7184(9) 0.161(5) Uani 1 1 d . . . . .
F4 F 0.7769(5) -0.1125(8) 0.7592(7) 0.304(7) Uani 1 1 d . . . . .
F5 F 0.7977(7) -0.1400(6) 0.6741(6) 0.268(6) Uani 1 1 d . . . . .
F6 F 0.8600(5) -0.0562(7) 0.7443(6) 0.265(6) Uani 1 1 d . . . . .
C33 C 0.9768(5) 0.1204(9) 0.6203(8) 0.139(4) Uani 1 1 d . . . . .
F7A F 1.0186(10) 0.0499(13) 0.6095(13) 0.217(12) Uani 0.51(2) 1 d G . P A 1
F8A F 0.9787(9) 0.1073(18) 0.6884(7) 0.255(15) Uani 0.51(2) 1 d G . P A 1
F9A F 0.9978(8) 0.2124(11) 0.6151(7) 0.172(8) Uani 0.51(2) 1 d G . P A 1
F7B F 0.9936(6) 0.2003(9) 0.6571(6) 0.216(15) Uani 0.49(2) 1 d G . P A 2
F8B F 1.0086(9) 0.1366(9) 0.5663(9) 0.203(10) Uani 0.49(2) 1 d G . P A 2
F9B F 1.0059(9) 0.0360(9) 0.6483(8) 0.196(11) Uani 0.49(2) 1 d G . P A 2
C34 C 0.9030(4) 0.1044(6) 0.5797(5) 0.106(2) Uani 1 1 d . . . . .
O9 O 0.8641(2) 0.1769(3) 0.5835(2) 0.0813(11) Uani 1 1 d . . . . .
C35 C 0.8875(5) 0.0135(7) 0.5401(5) 0.116(3) Uani 1 1 d . . . . .
H35 H 0.921348 -0.035593 0.541990 0.139 Uiso 1 1 calc R U . . .
C36 C 0.8217(5) -0.0026(6) 0.4985(5) 0.114(3) Uani 1 1 d . . . . .
O10 O 0.7725(2) 0.0527(3) 0.4927(3) 0.0948(14) Uani 1 1 d . . . . .
C37 C 0.8078(11) -0.1045(10) 0.4582(10) 0.189(6) Uani 1 1 d . . . . .
F10 F 0.8583(5) -0.1573(7) 0.4601(6) 0.243(5) Uani 1 1 d . . . . .
F11 F 0.7927(11) -0.0830(11) 0.3973(7) 0.391(12) Uani 1 1 d . . . . .
F12 F 0.7711(9) -0.1627(10) 0.4746(12) 0.399(14) Uani 1 1 d . . . . .
C38 C 0.5952(12) 0.1613(18) 0.3373(8) 0.236(6) Uani 1 1 d . U . . .
F13 F 0.5608(7) 0.0905(10) 0.2974(5) 0.341(7) Uani 1 1 d . U . . .
F14 F 0.6461(8) 0.1493(9) 0.3012(5) 0.267(6) Uani 1 1 d . . . . .
F15 F 0.5862(5) 0.2507(9) 0.3215(4) 0.230(4) Uani 1 1 d . U . . .
C39 C 0.6274(5) 0.1305(7) 0.4054(5) 0.118(3) Uani 1 1 d . . . . .
O11 O 0.6682(2) 0.1914(3) 0.4400(2) 0.0853(12) Uani 1 1 d . . . . .
C40 C 0.5988(5) 0.0403(8) 0.4252(5) 0.130(3) Uani 1 1 d . . . . .
H40 H 0.568159 -0.000416 0.393633 0.156 Uiso 1 1 calc R U . . .
C41 C 0.6176(5) 0.0140(7) 0.4932(6) 0.115(3) Uani 1 1 d . . . . .
O12 O 0.6555(3) 0.0590(4) 0.5417(3) 0.0958(14) Uani 1 1 d . . . . .
C42 C 0.5903(9) -0.0914(11) 0.5094(11) 0.191(5) Uani 1 1 d . U . . .
F16 F 0.5369(5) -0.1230(7) 0.4697(6) 0.278(6) Uani 1 1 d . U . . .
F17 F 0.5674(7) -0.0808(7) 0.5617(6) 0.266(5) Uani 1 1 d . U . . .
F18 F 0.6343(5) -0.1575(6) 0.5280(7) 0.262(5) Uani 1 1 d . U . . .
C43 C 1.000000 0.7285(16) 0.750000 0.233(16) Uani 1 2 d DS T P . .
H43 H 1.000000 0.800428 0.750000 0.280 Uiso 1 2 calc R U P . .
C44 C 0.9444(5) 0.6735(9) 0.7122(5) 0.215(9) Uani 1 1 d G U . . .
H44 H 0.905673 0.708528 0.687548 0.258 Uiso 1 1 calc R U . . .
C45 C 0.9461(4) 0.5670(9) 0.7110(3) 0.171(6) Uani 1 1 d G . . . .
H45 H 0.909727 0.531246 0.682616 0.205 Uiso 1 1 calc R U . . .
C46 C 0.9993(6) 0.5133(10) 0.7500(5) 0.140(5) Uani 1 2 d G T P . .
C47 C 0.9992(10) 0.3966(10) 0.7499(4) 0.305(18) Uani 1 2 d G T P . .
H47A H 0.957260 0.371922 0.719951 0.458 Uiso 0.25 1 calc R U P . .
H47B H 1.037060 0.371703 0.735254 0.458 Uiso 0.25 1 calc R U P . .
H47C H 1.003139 0.371814 0.794626 0.458 Uiso 0.25 1 calc R U P . .
H47D H 1.041046 0.371704 0.779936 0.458 Uiso 0.25 1 calc R U P . .
H47E H 0.961245 0.371923 0.764634 0.458 Uiso 0.25 1 calc R U P . .
H47F H 0.995167 0.371812 0.705261 0.458 Uiso 0.25 1 calc R U P . .
 
loop_
 _atom_site_aniso_label
 _atom_site_aniso_U_11
 _atom_site_aniso_U_22
 _atom_site_aniso_U_33
 _atom_site_aniso_U_23
 _atom_site_aniso_U_13
 _atom_site_aniso_U_12
Eu1 0.07165(19) 0.04283(15) 0.0736(2) 0.00761(12) 0.03130(14) 0.00496(12)
Al1 0.0980(12) 0.0437(8) 0.0651(10) 0.0057(7) 0.0357(9) 0.0031(8)
O1 0.197(6) 0.062(3) 0.109(4) 0.004(2) 0.084(4) 0.027(3)
N1 0.117(5) 0.085(4) 0.104(5) -0.034(3) 0.058(4) -0.019(3)
C1 0.133(7) 0.112(6) 0.163(9) -0.059(6) 0.076(6) -0.004(5)
C2 0.168(9) 0.201(13) 0.148(10) -0.093(8) 0.076(9) -0.022(9)
C3 0.161(9) 0.215(13) 0.127(9) -0.089(8) 0.082(8) -0.052(9)
C4 0.096(5) 0.155(8) 0.082(5) -0.046(5) 0.040(4) -0.054(5)
C5 0.126(8) 0.225(13) 0.061(5) -0.014(7) 0.028(5) -0.089(8)
C6 0.140(8) 0.174(10) 0.064(5) 0.016(5) 0.011(5) -0.071(7)
C7 0.132(6) 0.104(5) 0.069(4) 0.021(4) 0.013(4) -0.030(5)
C8 0.096(4) 0.077(4) 0.062(4) 0.000(3) 0.030(3) -0.026(3)
O2 0.127(3) 0.057(2) 0.056(2) 0.0046(17) 0.036(2) 0.008(2)
C9 0.094(5) 0.085(4) 0.076(4) -0.017(3) 0.037(4) -0.029(4)
O3 0.106(3) 0.062(2) 0.066(2) -0.0068(18) 0.024(2) -0.014(2)
N2 0.074(3) 0.064(3) 0.058(3) 0.013(2) 0.004(2) -0.009(2)
C10 0.095(5) 0.058(3) 0.089(4) 0.015(3) 0.000(4) -0.017(3)
C11 0.095(5) 0.091(5) 0.102(6) 0.029(4) 0.010(4) -0.030(4)
C12 0.076(4) 0.119(6) 0.086(5) 0.033(4) 0.016(4) -0.022(4)
C13 0.069(4) 0.099(5) 0.064(4) 0.016(3) 0.016(3) -0.012(3)
C14 0.106(5) 0.130(6) 0.077(4) -0.007(4) 0.047(4) -0.029(5)
C15 0.116(6) 0.124(6) 0.086(5) -0.033(4) 0.053(4) -0.019(5)
C16 0.107(5) 0.086(4) 0.068(4) -0.022(3) 0.041(4) -0.022(4)
C17 0.069(3) 0.064(3) 0.048(3) 0.000(2) 0.019(2) -0.007(3)
O4 0.078(2) 0.0509(18) 0.064(2) -0.0023(15) 0.0317(18) -0.0063(16)
C18 0.065(3) 0.068(3) 0.047(3) 0.007(2) 0.008(2) -0.008(3)
O5 0.086(3) 0.063(2) 0.087(3) 0.026(2) 0.029(2) 0.000(2)
N3 0.102(4) 0.059(3) 0.107(4) 0.029(3) 0.055(3) 0.016(3)
C19 0.114(6) 0.088(5) 0.144(7) 0.064(5) 0.062(5) 0.028(4)
C20 0.126(8) 0.157(9) 0.253(14) 0.140(10) 0.076(9) 0.054(7)
C21 0.108(7) 0.176(10) 0.325(17) 0.167(12) 0.063(9) 0.050(7)
C22 0.081(5) 0.128(7) 0.261(13) 0.107(8) 0.047(7) 0.025(5)
C23 0.076(6) 0.167(10) 0.38(2) 0.146(12) 0.033(8) 0.025(6)
C24 0.087(6) 0.117(7) 0.350(18) 0.101(10) 0.068(9) 0.014(5)
C25 0.088(5) 0.091(5) 0.231(11) 0.071(6) 0.066(6) 0.022(4)
C26 0.079(4) 0.059(3) 0.131(6) 0.036(4) 0.056(4) 0.012(3)
O6 0.085(3) 0.052(2) 0.093(3) 0.0245(19) 0.040(2) 0.0100(19)
C27 0.079(4) 0.073(4) 0.135(6) 0.040(4) 0.051(4) 0.023(3)
C28 0.120(7) 0.116(7) 0.123(7) 0.050(5) 0.072(6) 0.037(5)
F1 0.349(11) 0.257(8) 0.185(6) 0.129(6) 0.191(8) 0.165(8)
F2 0.114(5) 0.315(12) 0.290(11) -0.047(8) 0.099(6) 0.013(6)
F3 0.196(6) 0.140(5) 0.191(6) -0.002(4) 0.117(5) 0.042(4)
C29 0.117(5) 0.075(4) 0.091(5) 0.021(4) 0.052(4) 0.014(4)
O7 0.100(3) 0.066(2) 0.080(3) 0.0233(19) 0.046(2) 0.017(2)
C30 0.125(6) 0.091(5) 0.132(6) 0.056(5) 0.065(5) 0.027(5)
C31 0.111(6) 0.079(4) 0.123(6) 0.039(4) 0.035(5) 0.020(4)
O8 0.094(3) 0.075(3) 0.111(3) 0.041(3) 0.043(3) 0.020(2)
C32 0.154(10) 0.132(9) 0.210(13) 0.123(10) 0.074(10) 0.063(8)
F4 0.287(11) 0.265(10) 0.424(15) 0.268(12) 0.209(11) 0.170(9)
F5 0.360(16) 0.104(5) 0.331(14) 0.053(7) 0.081(12) 0.090(8)
F6 0.155(7) 0.190(8) 0.389(15) 0.126(9) -0.025(8) 0.027(6)
C33 0.079(6) 0.131(9) 0.212(14) 0.031(8) 0.048(7) 0.013(6)
F7A 0.079(8) 0.28(3) 0.29(3) 0.01(2) 0.047(14) 0.038(12)
F8A 0.126(13) 0.47(4) 0.138(13) 0.097(18) -0.009(9) -0.030(18)
F9A 0.141(11) 0.222(17) 0.145(14) -0.005(11) 0.028(9) -0.103(11)
F7B 0.153(16) 0.27(3) 0.17(2) -0.07(2) -0.042(15) 0.050(17)
F8B 0.174(15) 0.180(18) 0.28(2) -0.012(16) 0.106(16) -0.039(13)
F9B 0.107(14) 0.23(2) 0.24(3) 0.089(18) 0.035(13) 0.059(12)
C34 0.074(4) 0.094(5) 0.159(8) 0.028(5) 0.046(5) 0.005(4)
O9 0.074(3) 0.069(3) 0.105(3) 0.011(2) 0.031(2) 0.004(2)
C35 0.103(6) 0.092(6) 0.163(8) -0.002(5) 0.052(6) 0.023(5)
C36 0.122(7) 0.092(5) 0.138(7) -0.011(5) 0.052(6) 0.009(5)
O10 0.089(3) 0.075(3) 0.128(4) -0.014(3) 0.044(3) 0.019(2)
C37 0.285(19) 0.093(8) 0.224(16) -0.053(9) 0.127(15) 0.053(10)
F10 0.237(9) 0.156(6) 0.340(13) -0.091(8) 0.086(9) 0.049(6)
F11 0.64(3) 0.245(14) 0.222(11) -0.119(10) 0.004(15) 0.153(17)
F12 0.44(2) 0.167(9) 0.73(4) -0.197(15) 0.40(2) -0.136(11)
C38 0.279(12) 0.252(13) 0.116(8) 0.047(9) -0.044(9) -0.156(11)
F13 0.369(12) 0.335(12) 0.206(8) 0.069(8) -0.106(8) -0.191(10)
F14 0.441(19) 0.216(9) 0.147(7) 0.020(6) 0.085(9) -0.017(11)
F15 0.262(8) 0.256(10) 0.141(6) 0.082(7) 0.004(5) 0.026(8)
C39 0.121(7) 0.113(6) 0.107(6) 0.015(5) 0.014(5) -0.031(6)
O11 0.088(3) 0.074(3) 0.087(3) 0.004(2) 0.013(2) -0.019(2)
C40 0.115(7) 0.133(8) 0.135(8) -0.002(6) 0.022(6) -0.040(6)
C41 0.105(6) 0.106(6) 0.144(8) 0.017(6) 0.049(6) -0.015(5)
O12 0.104(4) 0.085(3) 0.103(4) -0.001(3) 0.038(3) -0.021(3)
C42 0.172(11) 0.114(8) 0.305(16) 0.010(10) 0.096(11) -0.082(8)
F16 0.248(9) 0.202(8) 0.323(12) 0.076(8) -0.021(8) -0.146(8)
F17 0.312(12) 0.200(8) 0.341(13) 0.017(8) 0.183(11) -0.110(8)
F18 0.196(8) 0.104(5) 0.501(16) 0.095(7) 0.124(10) 0.001(5)
C43 0.29(3) 0.24(2) 0.26(4) 0.000 0.22(3) 0.000
C44 0.225(19) 0.31(2) 0.154(14) 0.044(17) 0.132(14) 0.069(17)
C45 0.071(5) 0.38(2) 0.067(5) -0.010(9) 0.025(4) 0.006(9)
C46 0.138(13) 0.197(16) 0.113(11) 0.000 0.082(10) 0.000
C47 0.48(5) 0.21(3) 0.33(3) 0.000 0.31(4) 0.000
 
_geom_special_details
;
 All esds (except the esd in the dihedral angle between two l.s. planes)
 are estimated using the full covariance matrix.  The cell esds are taken
 into account individually in the estimation of esds in distances, angles
 and torsion angles; correlations between esds in cell parameters are only
 used when they are defined by crystal symmetry.  An approximate (isotropic)
 treatment of cell esds is used for estimating esds involving l.s. planes.
;
 
loop_
 _geom_bond_atom_site_label_1
 _geom_bond_atom_site_label_2
 _geom_bond_distance
 _geom_bond_site_symmetry_2
 _geom_bond_publ_flag
Eu1 O10 2.380(4) . ?
Eu1 O12 2.389(5) . ?
Eu1 O8 2.389(4) . ?
Eu1 O11 2.403(4) . ?
Eu1 O7 2.428(4) . ?
Eu1 O9 2.431(4) . ?
Eu1 O4 2.467(3) . ?
Eu1 O2 2.518(4) . ?
Eu1 O6 2.538(4) . ?
Eu1 Al1 3.2363(15) . ?
Al1 O1 1.843(5) . ?
Al1 O5 1.848(4) . ?
Al1 O3 1.857(5) . ?
Al1 O2 1.869(4) . ?
Al1 O6 1.872(4) . ?
Al1 O4 1.878(4) . ?
O1 N1 1.313(7) . ?
N1 C1 1.351(9) . ?
N1 C9 1.388(9) . ?
C1 C2 1.377(14) . ?
C1 H1 0.9300 . ?
C2 C3 1.349(17) . ?
C2 H2 0.9300 . ?
C3 C4 1.378(15) . ?
C3 H3 0.9300 . ?
C4 C5 1.386(14) . ?
C4 C9 1.433(9) . ?
C5 C6 1.356(15) . ?
C5 H5 0.9300 . ?
C6 C7 1.384(11) . ?
C6 H6 0.9300 . ?
C7 C8 1.380(9) . ?
C7 H7 0.9300 . ?
C8 O2 1.337(7) . ?
C8 C9 1.404(9) . ?
O3 N2 1.337(6) . ?
N2 C10 1.334(7) . ?
N2 C18 1.389(7) . ?
C10 C11 1.359(10) . ?
C10 H10 0.9300 . ?
C11 C12 1.330(10) . ?
C11 H11 0.9300 . ?
C12 C13 1.420(9) . ?
C12 H12 0.9300 . ?
C13 C14 1.399(10) . ?
C13 C18 1.424(8) . ?
C14 C15 1.361(11) . ?
C14 H14 0.9300 . ?
C15 C16 1.395(9) . ?
C15 H15 0.9300 . ?
C16 C17 1.370(8) . ?
C16 H16 0.9300 . ?
C17 O4 1.323(6) . ?
C17 C18 1.424(7) . ?
O5 N3 1.304(6) . ?
N3 C19 1.359(7) . ?
N3 C27 1.389(8) . ?
C19 C20 1.364(12) . ?
C19 H19 0.9300 . ?
C20 C21 1.334(13) . ?
C20 H20 0.9300 . ?
C21 C22 1.421(12) . ?
C21 H21 0.9300 . ?
C22 C23 1.381(12) . ?
C22 C27 1.414(10) . ?
C23 C24 1.376(13) . ?
C23 H23 0.9300 . ?
C24 C25 1.366(12) . ?
C24 H24 0.9300 . ?
C25 C26 1.345(9) . ?
C25 H25 0.9300 . ?
C26 O6 1.311(7) . ?
C26 C27 1.424(8) . ?
C28 F1 1.236(9) . ?
C28 F2 1.302(12) . ?
C28 F3 1.326(9) . ?
C28 C29 1.505(10) . ?
C29 O7 1.246(7) . ?
C29 C30 1.400(9) . ?
C30 C31 1.374(10) . ?
C30 H30 0.9300 . ?
C31 O8 1.218(8) . ?
C31 C32 1.548(10) . ?
C32 F4 1.187(12) . ?
C32 F6 1.232(15) . ?
C32 F5 1.285(19) . ?
C33 F7B 1.272(16) . ?
C33 F9A 1.278(17) . ?
C33 F9B 1.299(19) . ?
C33 F7A 1.308(18) . ?
C33 F8A 1.41(2) . ?
C33 F8B 1.453(19) . ?
C33 C34 1.519(13) . ?
C34 O9 1.244(8) . ?
C34 C35 1.417(12) . ?
C35 C36 1.393(12) . ?
C35 H35 0.9300 . ?
C36 O10 1.210(9) . ?
C36 C37 1.542(14) . ?
C37 F12 1.176(19) . ?
C37 F10 1.227(16) . ?
C37 F11 1.243(19) . ?
C38 F15 1.20(2) . ?
C38 F13 1.298(18) . ?
C38 C39 1.436(15) . ?
C38 F14 1.44(3) . ?
C39 O11 1.222(9) . ?
C39 C40 1.414(12) . ?
C40 C41 1.393(12) . ?
C40 H40 0.9300 . ?
C41 O12 1.229(10) . ?
C41 C42 1.545(13) . ?
C42 F18 1.221(17) . ?
C42 F16 1.236(18) . ?
C42 F17 1.298(19) . ?
C43 C44 1.381(11) . ?
C43 C44 1.381(9) 2_756 ?
C43 H43 0.9300 . ?
C44 C45 1.3790 . ?
C44 H44 0.9300 . ?
C45 C46 1.3500 . ?
C45 H45 0.9300 . ?
C46 C47 1.5095 . ?
C47 H47A 0.9600 . ?
C47 H47B 0.9600 . ?
C47 H47C 0.9600 . ?
C47 H47D 0.9600 . ?
C47 H47E 0.9600 . ?
C47 H47F 0.9600 . ?
C47 H47A 0.98(3) 2_756 ?
C47 H47C 0.96(2) 2_756 ?
C47 H47E 0.99(4) 2_756 ?
C47 H47F 0.956(19) 2_756 ?
 
loop_
 _geom_angle_atom_site_label_1
 _geom_angle_atom_site_label_2
 _geom_angle_atom_site_label_3
 _geom_angle
 _geom_angle_site_symmetry_1
 _geom_angle_site_symmetry_3
 _geom_angle_publ_flag
O10 Eu1 O12 73.08(17) . . ?
O10 Eu1 O8 79.13(17) . . ?
O12 Eu1 O8 72.54(17) . . ?
O10 Eu1 O11 70.58(16) . . ?
O12 Eu1 O11 70.91(16) . . ?
O8 Eu1 O11 137.74(16) . . ?
O10 Eu1 O7 136.75(15) . . ?
O12 Eu1 O7 68.77(16) . . ?
O8 Eu1 O7 70.73(14) . . ?
O11 Eu1 O7 113.54(16) . . ?
O10 Eu1 O9 70.14(16) . . ?
O12 Eu1 O9 130.11(16) . . ?
O8 Eu1 O9 68.42(14) . . ?
O11 Eu1 O9 123.89(16) . . ?
O7 Eu1 O9 122.56(15) . . ?
O10 Eu1 O4 97.49(15) . . ?
O12 Eu1 O4 146.67(15) . . ?
O8 Eu1 O4 138.33(14) . . ?
O11 Eu1 O4 75.79(13) . . ?
O7 Eu1 O4 125.65(12) . . ?
O9 Eu1 O4 71.42(13) . . ?
O10 Eu1 O2 142.18(15) . . ?
O12 Eu1 O2 142.39(15) . . ?
O8 Eu1 O2 97.70(15) . . ?
O11 Eu1 O2 124.29(13) . . ?
O7 Eu1 O2 73.71(14) . . ?
O9 Eu1 O2 73.70(14) . . ?
O4 Eu1 O2 60.06(11) . . ?
O10 Eu1 O6 138.90(15) . . ?
O12 Eu1 O6 105.50(15) . . ?
O8 Eu1 O6 140.92(14) . . ?
O11 Eu1 O6 70.42(14) . . ?
O7 Eu1 O6 72.42(12) . . ?
O9 Eu1 O6 124.39(13) . . ?
O4 Eu1 O6 60.55(11) . . ?
O2 Eu1 O6 59.32(14) . . ?
O10 Eu1 Al1 132.74(12) . . ?
O12 Eu1 Al1 140.76(13) . . ?
O8 Eu1 Al1 132.83(13) . . ?
O11 Eu1 Al1 89.35(10) . . ?
O7 Eu1 Al1 90.36(9) . . ?
O9 Eu1 Al1 89.11(10) . . ?
O4 Eu1 Al1 35.30(8) . . ?
O2 Eu1 Al1 35.18(9) . . ?
O6 Eu1 Al1 35.28(10) . . ?
O1 Al1 O5 90.5(2) . . ?
O1 Al1 O3 90.7(2) . . ?
O5 Al1 O3 89.47(19) . . ?
O1 Al1 O2 91.9(2) . . ?
O5 Al1 O2 174.7(2) . . ?
O3 Al1 O2 95.3(2) . . ?
O1 Al1 O6 95.5(2) . . ?
O5 Al1 O6 91.07(19) . . ?
O3 Al1 O6 173.7(2) . . ?
O2 Al1 O6 83.95(19) . . ?
O1 Al1 O4 175.4(2) . . ?
O5 Al1 O4 94.12(19) . . ?
O3 Al1 O4 89.12(18) . . ?
O2 Al1 O4 83.52(17) . . ?
O6 Al1 O4 84.60(17) . . ?
O1 Al1 Eu1 127.54(17) . . ?
O5 Al1 Eu1 124.11(15) . . ?
O3 Al1 Eu1 123.55(15) . . ?
O2 Al1 Eu1 50.93(13) . . ?
O6 Al1 Eu1 51.52(12) . . ?
O4 Al1 Eu1 49.39(11) . . ?
N1 O1 Al1 130.0(4) . . ?
O1 N1 C1 114.4(7) . . ?
O1 N1 C9 123.6(5) . . ?
C1 N1 C9 122.0(7) . . ?
N1 C1 C2 118.6(11) . . ?
N1 C1 H1 120.7 . . ?
C2 C1 H1 120.7 . . ?
C3 C2 C1 122.4(12) . . ?
C3 C2 H2 118.8 . . ?
C1 C2 H2 118.8 . . ?
C2 C3 C4 120.1(11) . . ?
C2 C3 H3 119.9 . . ?
C4 C3 H3 119.9 . . ?
C3 C4 C5 123.1(10) . . ?
C3 C4 C9 118.8(11) . . ?
C5 C4 C9 118.2(9) . . ?
C6 C5 C4 122.7(9) . . ?
C6 C5 H5 118.7 . . ?
C4 C5 H5 118.7 . . ?
C5 C6 C7 118.6(10) . . ?
C5 C6 H6 120.7 . . ?
C7 C6 H6 120.7 . . ?
C8 C7 C6 122.3(9) . . ?
C8 C7 H7 118.8 . . ?
C6 C7 H7 118.8 . . ?
O2 C8 C7 118.3(6) . . ?
O2 C8 C9 122.9(6) . . ?
C7 C8 C9 118.8(6) . . ?
C8 O2 Al1 128.5(4) . . ?
C8 O2 Eu1 124.8(3) . . ?
Al1 O2 Eu1 93.89(16) . . ?
N1 C9 C8 122.8(6) . . ?
N1 C9 C4 118.0(7) . . ?
C8 C9 C4 119.2(8) . . ?
N2 O3 Al1 123.8(3) . . ?
C10 N2 O3 116.4(5) . . ?
C10 N2 C18 122.5(5) . . ?
O3 N2 C18 120.9(4) . . ?
N2 C10 C11 121.4(7) . . ?
N2 C10 H10 119.3 . . ?
C11 C10 H10 119.3 . . ?
C12 C11 C10 120.1(7) . . ?
C12 C11 H11 119.9 . . ?
C10 C11 H11 119.9 . . ?
C11 C12 C13 120.8(7) . . ?
C11 C12 H12 119.6 . . ?
C13 C12 H12 119.6 . . ?
C14 C13 C12 123.2(6) . . ?
C14 C13 C18 118.0(6) . . ?
C12 C13 C18 118.8(7) . . ?
C15 C14 C13 121.1(6) . . ?
C15 C14 H14 119.5 . . ?
C13 C14 H14 119.5 . . ?
C14 C15 C16 120.2(7) . . ?
C14 C15 H15 119.9 . . ?
C16 C15 H15 119.9 . . ?
C17 C16 C15 122.2(6) . . ?
C17 C16 H16 118.9 . . ?
C15 C16 H16 118.9 . . ?
O4 C17 C16 120.9(5) . . ?
O4 C17 C18 121.6(5) . . ?
C16 C17 C18 117.4(5) . . ?
C17 O4 Al1 127.1(3) . . ?
C17 O4 Eu1 136.0(3) . . ?
Al1 O4 Eu1 95.32(14) . . ?
N2 C18 C13 116.2(5) . . ?
N2 C18 C17 123.0(5) . . ?
C13 C18 C17 120.8(5) . . ?
N3 O5 Al1 126.5(3) . . ?
O5 N3 C19 116.9(5) . . ?
O5 N3 C27 123.7(5) . . ?
C19 N3 C27 119.3(6) . . ?
N3 C19 C20 123.1(8) . . ?
N3 C19 H19 118.5 . . ?
C20 C19 H19 118.5 . . ?
C21 C20 C19 119.6(8) . . ?
C21 C20 H20 120.2 . . ?
C19 C20 H20 120.2 . . ?
C20 C21 C22 120.4(9) . . ?
C20 C21 H21 119.8 . . ?
C22 C21 H21 119.8 . . ?
C23 C22 C27 118.3(7) . . ?
C23 C22 C21 122.7(9) . . ?
C27 C22 C21 119.0(8) . . ?
C22 C23 C24 121.5(9) . . ?
C22 C23 H23 119.2 . . ?
C24 C23 H23 119.3 . . ?
C25 C24 C23 119.1(8) . . ?
C25 C24 H24 120.5 . . ?
C23 C24 H24 120.5 . . ?
C26 C25 C24 122.9(7) . . ?
C26 C25 H25 118.6 . . ?
C24 C25 H25 118.6 . . ?
O6 C26 C25 119.0(6) . . ?
O6 C26 C27 122.3(5) . . ?
C25 C26 C27 118.6(7) . . ?
C26 O6 Al1 128.1(3) . . ?
C26 O6 Eu1 132.5(4) . . ?
Al1 O6 Eu1 93.20(16) . . ?
N3 C27 C22 118.5(6) . . ?
N3 C27 C26 122.1(6) . . ?
C22 C27 C26 119.4(6) . . ?
F1 C28 F2 107.0(9) . . ?
F1 C28 F3 108.6(9) . . ?
F2 C28 F3 100.1(8) . . ?
F1 C28 C29 116.7(7) . . ?
F2 C28 C29 109.6(9) . . ?
F3 C28 C29 113.4(7) . . ?
O7 C29 C30 128.8(7) . . ?
O7 C29 C28 114.4(6) . . ?
C30 C29 C28 116.6(6) . . ?
C29 O7 Eu1 132.6(4) . . ?
C31 C30 C29 120.6(6) . . ?
C31 C30 H30 119.7 . . ?
C29 C30 H30 119.7 . . ?
O8 C31 C30 128.4(6) . . ?
O8 C31 C32 115.4(8) . . ?
C30 C31 C32 116.2(8) . . ?
C31 O8 Eu1 135.5(4) . . ?
F4 C32 F6 106.9(14) . . ?
F4 C32 F5 104.3(15) . . ?
F6 C32 F5 102.7(13) . . ?
F4 C32 C31 117.3(11) . . ?
F6 C32 C31 112.9(13) . . ?
F5 C32 C31 111.4(13) . . ?
F7B C33 F9B 113.7(15) . . ?
F9A C33 F7A 112.7(11) . . ?
F9A C33 F8A 106.2(14) . . ?
F7A C33 F8A 104.4(11) . . ?
F7B C33 F8B 103.8(11) . . ?
F9B C33 F8B 102.6(10) . . ?
F7B C33 C34 120.1(10) . . ?
F9A C33 C34 112.5(11) . . ?
F9B C33 C34 113.0(11) . . ?
F7A C33 C34 113.7(15) . . ?
F8A C33 C34 106.5(11) . . ?
F8B C33 C34 100.3(13) . . ?
O9 C34 C35 128.2(8) . . ?
O9 C34 C33 114.3(9) . . ?
C35 C34 C33 117.4(8) . . ?
C34 O9 Eu1 132.3(5) . . ?
C36 C35 C34 120.2(7) . . ?
C36 C35 H35 119.9 . . ?
C34 C35 H35 119.9 . . ?
O10 C36 C35 127.0(8) . . ?
O10 C36 C37 115.4(11) . . ?
C35 C36 C37 117.5(10) . . ?
C36 O10 Eu1 137.2(6) . . ?
F12 C37 F10 103.3(15) . . ?
F12 C37 F11 116(2) . . ?
F10 C37 F11 97.2(14) . . ?
F12 C37 C36 115.3(14) . . ?
F10 C37 C36 115.6(16) . . ?
F11 C37 C36 108.2(14) . . ?
F15 C38 F13 119.5(15) . . ?
F15 C38 C39 121.8(17) . . ?
F13 C38 C39 116.5(14) . . ?
F15 C38 F14 92.3(12) . . ?
F13 C38 F14 86.2(18) . . ?
C39 C38 F14 106.2(19) . . ?
O11 C39 C40 129.1(8) . . ?
O11 C39 C38 116.6(9) . . ?
C40 C39 C38 113.6(10) . . ?
C39 O11 Eu1 134.6(5) . . ?
C41 C40 C39 118.2(8) . . ?
C41 C40 H40 120.9 . . ?
C39 C40 H40 120.9 . . ?
O12 C41 C40 130.1(8) . . ?
O12 C41 C42 114.9(11) . . ?
C40 C41 C42 114.8(12) . . ?
C41 O12 Eu1 133.9(5) . . ?
F18 C42 F16 114.3(15) . . ?
F18 C42 F17 102.4(18) . . ?
F16 C42 F17 97.7(13) . . ?
F18 C42 C41 114.1(12) . . ?
F16 C42 C41 116.8(16) . . ?
F17 C42 C41 108.8(14) . . ?
C44 C43 C44 118.0(18) . 2_756 ?
C44 C43 H43 121.0 . . ?
C44 C43 H43 121.0 2_756 . ?
C43 C44 C45 120.3(9) . . ?
C43 C44 H44 119.8 . . ?
C45 C44 H44 119.8 . . ?
C46 C45 C44 121.5 . . ?
C46 C45 H45 119.3 . . ?
C44 C45 H45 119.3 . . ?
C45 C46 C45 118.6(3) 2_756 . ?
C45 C46 C47 120.6(3) 2_756 . ?
C45 C46 C47 120.9 . . ?
C46 C47 H47A 109.5 . . ?
C46 C47 H47B 109.5 . . ?
H47A C47 H47B 109.5 . . ?
C46 C47 H47C 109.5 . . ?
H47A C47 H47C 109.5 . . ?
H47B C47 H47C 109.5 . . ?
H47D C47 H47E 109.5 . . ?
H47D C47 H47F 109.5 . . ?
H47E C47 H47F 109.5 . . ?
C46 C47 H47A 108.8(6) . 2_756 ?
H47A C47 H47A 141.7 . 2_756 ?
H47B C47 H47A 55.2 . 2_756 ?
H47C C47 H47A 57.6 . 2_756 ?
C46 C47 H47C 109.4(4) . 2_756 ?
H47A C47 H47C 58.2 . 2_756 ?
H47B C47 H47C 54.3 . 2_756 ?
H47C C47 H47C 141.1 . 2_756 ?
H47A C47 H47C 107.0 2_756 2_756 ?
H47D C47 H47E 55.7 . 2_756 ?
H47E C47 H47E 141.8 . 2_756 ?
H47F C47 H47E 57.1 . 2_756 ?
H47D C47 H47F 54.3 . 2_756 ?
H47E C47 H47F 58.2 . 2_756 ?
H47F C47 H47F 140.9 . 2_756 ?
H47E C47 H47F 107.4 2_756 2_756 ?
 
_refine_diff_density_max    0.863
_refine_diff_density_min   -0.686
_refine_diff_density_rms    0.077

_shelx_res_file
;
TITL Aleuquin2_0m_a.res in P2/c
    shelx.res
    created by SHELXL-2018/3 at 20:29:10 on 04-Jan-2024
CELL  0.71073  20.3737  12.9319  20.6857   90.000  106.129   90.000
ZERR     4.00   0.0006   0.0003   0.0006    0.000    0.001    0.000
LATT   1
SYMM  - X,   Y, 1/2 - Z
SFAC  C    H    N    O    F    AL   EU
UNIT  182 100 12 48 72 4 4
MERG   2
OMIT     2   0   0
OMIT     0   0   2
OMIT    -1   1   1
OMIT     1   1   1
OMIT    -3   0   2
OMIT    -1   0   2
OMIT     0   1   3
OMIT     3   1   1
OMIT     4   0   0
OMIT     0   1   1
OMIT    -2   0   2
OMIT    -1   1   3
OMIT    -2   1   1
OMIT     1   0   0
OMIT     0   1   0
OMIT     1   1   0
OMIT    -1   2   1
SIMU  0.01 0.02 1.4 C2 > C3
SIMU  0.01 0.02 1.4 C38 > F15
SIMU  0.02 0.04 1.4 C42 > F18
EQIV   $1   -x+2, y, -z+3/2
BIND   C43 C44_$1
DFIX   1.41 0.01 C43 C44_$1
ISOR  0.1 0.2 C44
FMAP   2
PLAN   20
SIZE     0.068   0.220   0.270
BOND   $H
L.S.   6
ACTA
TEMP    23.00
WGHT    0.066300    6.978500
FVAR       0.37353   0.51324
MOLE  1
EU1   7    0.740314    0.190599    0.553768    11.00000    0.07165    0.04283 =
         0.07358    0.00761    0.03130    0.00496
AL1   6    0.754484    0.439302    0.546566    11.00000    0.09800    0.04371 =
         0.06507    0.00569    0.03572    0.00310
O1    4    0.727700    0.537004    0.598966    11.00000    0.19653    0.06222 =
         0.10880    0.00402    0.08433    0.02708
N1    3    0.729734    0.534327    0.662955    11.00000    0.11665    0.08495 =
         0.10393   -0.03390    0.05830   -0.01940
C1    1    0.703251    0.618781    0.684888    11.00000    0.13299    0.11237 =
         0.16308   -0.05881    0.07593   -0.00428
AFIX  43
H1    2    0.685519    0.672958    0.655692    11.00000   -1.20000
AFIX   0
C2    1    0.703053    0.622994    0.751334    11.00000    0.16799    0.20109 =
         0.14792   -0.09290    0.07618   -0.02172
AFIX  43
H2    2    0.684277    0.680624    0.766388    11.00000   -1.20000
AFIX   0
C3    1    0.729082    0.546632    0.795397    11.00000    0.16136    0.21522 =
         0.12717   -0.08862    0.08223   -0.05220
AFIX  43
H3    2    0.726929    0.551400    0.839621    11.00000   -1.20000
AFIX   0
C4    1    0.758873    0.461528    0.775002    11.00000    0.09579    0.15515 =
         0.08164   -0.04615    0.03966   -0.05373
C5    1    0.788360    0.381821    0.818125    11.00000    0.12591    0.22535 =
         0.06113   -0.01424    0.02831   -0.08897
AFIX  43
H5    2    0.785915    0.383855    0.862337    11.00000   -1.20000
AFIX   0
C6    1    0.820616    0.301025    0.798459    11.00000    0.14048    0.17367 =
         0.06386    0.01581    0.01074   -0.07053
AFIX  43
H6    2    0.842889    0.251402    0.829348    11.00000   -1.20000
AFIX   0
C7    1    0.819717    0.293913    0.731455    11.00000    0.13240    0.10424 =
         0.06860    0.02059    0.01302   -0.02982
AFIX  43
H7    2    0.841278    0.238090    0.717677    11.00000   -1.20000
AFIX   0
C8    1    0.787940    0.366767    0.684370    11.00000    0.09614    0.07659 =
         0.06249    0.00015    0.02959   -0.02568
O2    4    0.786297    0.350891    0.620083    11.00000    0.12712    0.05671 =
         0.05585    0.00465    0.03609    0.00754
C9    1    0.758499    0.453777    0.705806    11.00000    0.09447    0.08487 =
         0.07640   -0.01712    0.03730   -0.02878
O3    4    0.837244    0.507033    0.557454    11.00000    0.10646    0.06163 =
         0.06643   -0.00677    0.02414   -0.01434
N2    3    0.868789    0.515432    0.508998    11.00000    0.07375    0.06362 =
         0.05796    0.01326    0.00440   -0.00915
C10   1    0.903354    0.602796    0.508069    11.00000    0.09456    0.05815 =
         0.08924    0.01474    0.00049   -0.01674
AFIX  43
H10   2    0.901115    0.655630    0.537884    11.00000   -1.20000
AFIX   0
C11   1    0.941769    0.616246    0.464488    11.00000    0.09516    0.09057 =
         0.10217    0.02872    0.01019   -0.02997
AFIX  43
H11   2    0.965735    0.677585    0.464994    11.00000   -1.20000
AFIX   0
C12   1    0.945156    0.541894    0.421134    11.00000    0.07637    0.11919 =
         0.08569    0.03338    0.01634   -0.02229
AFIX  43
H12   2    0.971046    0.552100    0.391062    11.00000   -1.20000
AFIX   0
C13   1    0.909716    0.447065    0.420186    11.00000    0.06945    0.09914 =
         0.06404    0.01579    0.01639   -0.01231
C14   1    0.913607    0.364843    0.377482    11.00000    0.10615    0.12981 =
         0.07671   -0.00733    0.04695   -0.02865
AFIX  43
H14   2    0.940029    0.371744    0.347594    11.00000   -1.20000
AFIX   0
C15   1    0.879360    0.274890    0.378946    11.00000    0.11627    0.12432 =
         0.08622   -0.03279    0.05296   -0.01921
AFIX  43
H15   2    0.884851    0.219461    0.352278    11.00000   -1.20000
AFIX   0
C16   1    0.836041    0.265615    0.420343    11.00000    0.10723    0.08583 =
         0.06819   -0.02176    0.04101   -0.02204
AFIX  43
H16   2    0.811386    0.204749    0.419003    11.00000   -1.20000
AFIX   0
C17   1    0.828587    0.343127    0.462905    11.00000    0.06928    0.06386 =
         0.04798    0.00006    0.01904   -0.00693
O4    4    0.785050    0.333881    0.499587    11.00000    0.07764    0.05093 =
         0.06374   -0.00228    0.03173   -0.00633
C18   1    0.868309    0.434294    0.464873    11.00000    0.06509    0.06777 =
         0.04675    0.00718    0.00813   -0.00775
O5    4    0.717147    0.517296    0.470350    11.00000    0.08606    0.06290 =
         0.08744    0.02614    0.02891   -0.00016
N3    3    0.652405    0.535634    0.443079    11.00000    0.10190    0.05882 =
         0.10714    0.02896    0.05470    0.01569
C19   1    0.636446    0.620727    0.403241    11.00000    0.11387    0.08771 =
         0.14354    0.06368    0.06195    0.02805
AFIX  43
H19   2    0.671648    0.664330    0.399876    11.00000   -1.20000
AFIX   0
C20   1    0.571181    0.645162    0.367952    11.00000    0.12576    0.15716 =
         0.25275    0.13982    0.07554    0.05397
AFIX  43
H20   2    0.562486    0.704827    0.341861    11.00000   -1.20000
AFIX   0
C21   1    0.519898    0.582962    0.371087    11.00000    0.10764    0.17586 =
         0.32544    0.16697    0.06299    0.05030
AFIX  43
H21   2    0.475688    0.597459    0.345228    11.00000   -1.20000
AFIX   0
C22   1    0.532415    0.494694    0.413698    11.00000    0.08085    0.12815 =
         0.26147    0.10679    0.04707    0.02500
C23   1    0.480820    0.430339    0.420878    11.00000    0.07617    0.16713 =
         0.37733    0.14624    0.03310    0.02507
AFIX  43
H23   2    0.436137    0.443020    0.395572    11.00000   -1.20000
AFIX   0
C24   1    0.494011    0.347855    0.464630    11.00000    0.08747    0.11659 =
         0.34967    0.10061    0.06774    0.01417
AFIX  43
H24   2    0.458346    0.308628    0.471643    11.00000   -1.20000
AFIX   0
C25   1    0.560247    0.324407    0.497622    11.00000    0.08767    0.09066 =
         0.23091    0.07133    0.06633    0.02183
AFIX  43
H25   2    0.568983    0.265274    0.524227    11.00000   -1.20000
AFIX   0
C26   1    0.613365    0.383112    0.493302    11.00000    0.07924    0.05914 =
         0.13118    0.03564    0.05583    0.01202
O6    4    0.674823    0.359741    0.530644    11.00000    0.08468    0.05232 =
         0.09260    0.02455    0.03962    0.00997
C27   1    0.600410    0.470582    0.449746    11.00000    0.07930    0.07311 =
         0.13505    0.04000    0.05067    0.02311
C28   1    0.620358    0.189227    0.718819    11.00000    0.12039    0.11557 =
         0.12326    0.04957    0.07240    0.03713
F1    5    0.622534    0.148257    0.773376    11.00000    0.34907    0.25715 =
         0.18512    0.12934    0.19100    0.16470
F2    5    0.558600    0.176264    0.679934    11.00000    0.11438    0.31480 =
         0.29020   -0.04678    0.09855    0.01316
F3    5    0.620901    0.291065    0.726487    11.00000    0.19579    0.13967 =
         0.19057   -0.00154    0.11701    0.04187
C29   1    0.671178    0.151385    0.683502    11.00000    0.11722    0.07501 =
         0.09113    0.02074    0.05203    0.01405
O7    4    0.677978    0.209055    0.637562    11.00000    0.10022    0.06570 =
         0.08001    0.02332    0.04586    0.01673
C30   1    0.708434    0.062784    0.710030    11.00000    0.12549    0.09145 =
         0.13176    0.05564    0.06510    0.02656
AFIX  43
H30   2    0.697551    0.026404    0.744443    11.00000   -1.20000
AFIX   0
C31   1    0.760936    0.029083    0.685686    11.00000    0.11102    0.07929 =
         0.12318    0.03921    0.03493    0.01993
O8    4    0.782270    0.067429    0.641656    11.00000    0.09379    0.07455 =
         0.11079    0.04075    0.04325    0.02037
C32   1    0.798408   -0.070004    0.718419    11.00000    0.15391    0.13222 =
         0.21038    0.12320    0.07429    0.06296
F4    5    0.776923   -0.112484    0.759167    11.00000    0.28733    0.26525 =
         0.42428    0.26776    0.20903    0.16973
F5    5    0.797717   -0.140042    0.674138    11.00000    0.36030    0.10397 =
         0.33142    0.05271    0.08142    0.08958
F6    5    0.859980   -0.056225    0.744284    11.00000    0.15528    0.18972 =
         0.38910    0.12623   -0.02475    0.02729
C33   1    0.976799    0.120416    0.620303    11.00000    0.07915    0.13114 =
         0.21198    0.03101    0.04822    0.01299
PART  1
AFIX   6
F7A   5    1.018556    0.049910    0.609486    21.00000    0.07873    0.28005 =
         0.28851    0.01293    0.04681    0.03820
F8A   5    0.978663    0.107318    0.688416    21.00000    0.12648    0.47392 =
         0.13779    0.09740   -0.00888   -0.03003
F9A   5    0.997765    0.212387    0.615150    21.00000    0.14051    0.22163 =
         0.14536   -0.00490    0.02751   -0.10315
PART  2
AFIX   6
F7B   5    0.993623    0.200313    0.657084   -21.00000    0.15327    0.27443 =
         0.16773   -0.06687   -0.04173    0.05022
F8B   5    1.008551    0.136572    0.566322   -21.00000    0.17434    0.18040 =
         0.27866   -0.01202    0.10578   -0.03928
F9B   5    1.005853    0.036003    0.648303   -21.00000    0.10733    0.23187 =
         0.24025    0.08905    0.03526    0.05877
AFIX   0
PART  0
C34   1    0.902992    0.104419    0.579678    11.00000    0.07444    0.09397 =
         0.15901    0.02816    0.04644    0.00512
O9    4    0.864092    0.176909    0.583503    11.00000    0.07386    0.06859 =
         0.10508    0.01057    0.03069    0.00352
C35   1    0.887504    0.013477    0.540136    11.00000    0.10303    0.09159 =
         0.16272   -0.00156    0.05224    0.02273
AFIX  43
H35   2    0.921348   -0.035593    0.541990    11.00000   -1.20000
AFIX   0
C36   1    0.821698   -0.002599    0.498490    11.00000    0.12243    0.09206 =
         0.13826   -0.01060    0.05239    0.00879
O10   4    0.772507    0.052742    0.492690    11.00000    0.08927    0.07496 =
         0.12843   -0.01437    0.04389    0.01871
C37   1    0.807814   -0.104491    0.458249    11.00000    0.28483    0.09299 =
         0.22431   -0.05252    0.12741    0.05321
F10   5    0.858346   -0.157300    0.460096    11.00000    0.23738    0.15573 =
         0.34026   -0.09082    0.08610    0.04948
F11   5    0.792663   -0.082990    0.397304    11.00000    0.63653    0.24533 =
         0.22214   -0.11949    0.00421    0.15268
F12   5    0.771064   -0.162689    0.474601    11.00000    0.43972    0.16742 =
         0.73396   -0.19678    0.40169   -0.13627
C38   1    0.595155    0.161274    0.337261    11.00000    0.27912    0.25218 =
         0.11605    0.04671   -0.04370   -0.15569
F13   5    0.560846    0.090495    0.297449    11.00000    0.36915    0.33524 =
         0.20590    0.06853   -0.10606   -0.19127
F14   5    0.646055    0.149284    0.301164    11.00000    0.44051    0.21608 =
         0.14664    0.02007    0.08544   -0.01684
F15   5    0.586203    0.250728    0.321504    11.00000    0.26207    0.25639 =
         0.14084    0.08192    0.00443    0.02640
C39   1    0.627377    0.130460    0.405386    11.00000    0.12129    0.11326 =
         0.10744    0.01515    0.01361   -0.03056
O11   4    0.668153    0.191435    0.440017    11.00000    0.08812    0.07378 =
         0.08743    0.00441    0.01330   -0.01904
C40   1    0.598752    0.040273    0.425163    11.00000    0.11460    0.13336 =
         0.13530   -0.00225    0.02177   -0.04000
AFIX  43
H40   2    0.568159   -0.000416    0.393633    11.00000   -1.20000
AFIX   0
C41   1    0.617634    0.014048    0.493163    11.00000    0.10492    0.10554 =
         0.14435    0.01691    0.04899   -0.01499
O12   4    0.655476    0.058962    0.541716    11.00000    0.10408    0.08532 =
         0.10315   -0.00064    0.03759   -0.02117
C42   1    0.590292   -0.091401    0.509426    11.00000    0.17164    0.11428 =
         0.30517    0.01022    0.09601   -0.08179
F16   5    0.536896   -0.122980    0.469721    11.00000    0.24777    0.20205 =
         0.32299    0.07611   -0.02079   -0.14567
F17   5    0.567394   -0.080817    0.561658    11.00000    0.31205    0.20001 =
         0.34093    0.01681    0.18331   -0.10989
F18   5    0.634313   -0.157518    0.527961    11.00000    0.19623    0.10402 =
         0.50071    0.09472    0.12399    0.00058
MOLE  2
C43   1    1.000000    0.728513    0.750000    10.50000    0.28633    0.23625 =
         0.26229    0.00000    0.21891    0.00000
AFIX  43
H43   2    1.000000    0.800428    0.750000    10.50000   -1.20000
AFIX   5
C44   1    0.944418    0.673528    0.712242    11.00000    0.22516    0.31476 =
         0.15416    0.04422    0.13228    0.06920
AFIX  43
H44   2    0.905673    0.708528    0.687548    11.00000   -1.20000
AFIX   5
C45   1    0.946093    0.566956    0.710978    11.00000    0.07069    0.37833 =
         0.06654   -0.01004    0.02481    0.00616
AFIX  43
H45   2    0.909727    0.531246    0.682616    11.00000   -1.20000
AFIX   5
C46   1    0.999321    0.513285    0.749974    10.50000    0.13804    0.19745 =
         0.11306    0.00000    0.08153    0.00000
C47   1    0.999182    0.396558    0.749949    10.50000    0.48494    0.21241 =
         0.33491    0.00000    0.30837    0.00000
AFIX 123
H47A  2    0.957260    0.371922    0.719951    10.25000   -1.50000
H47B  2    1.037060    0.371703    0.735254    10.25000   -1.50000
H47C  2    1.003139    0.371814    0.794626    10.25000   -1.50000
H47D  2    1.041046    0.371704    0.779936    10.25000   -1.50000
H47E  2    0.961245    0.371923    0.764634    10.25000   -1.50000
H47F  2    0.995167    0.371812    0.705261    10.25000   -1.50000
AFIX   0
HKLF    4  1.0  1.00  0.00  0.00  0.00  1.00  0.00  0.00  0.00  1.00


REM  Aleuquin2_0m_a.res in P2/c
REM wR2 = 0.1450, GooF = S = 1.054, Restrained GooF = 1.065 for all data
REM R1 = 0.0512 for 7219 Fo > 4sig(Fo) and 0.0791 for all 10231 data
REM 741 parameters refined using 43 restraints

END

WGHT      0.0677      6.9643

REM Highest difference peak  0.863,  deepest hole -0.686,  1-sigma level  0.077
Q1    1   0.5182  0.1918  0.3262  11.00000  0.05    0.86
Q2    1   0.6252  0.0167  0.5827  11.00000  0.05    0.57
Q3    1   0.7165  0.2329  0.5654  11.00000  0.05    0.54
Q4    1   0.8277  0.0383  0.6730  11.00000  0.05    0.51
Q5    1   0.7469  0.0021  0.4535  11.00000  0.05    0.50
Q6    1   0.6935  0.0044  0.4016  11.00000  0.05    0.48
Q7    1   0.6692  0.2203  0.7759  11.00000  0.05    0.46
Q8    1   0.5816 -0.1431  0.6173  11.00000  0.05    0.43
Q9    1   0.9858  0.4280  0.7424  11.00000  0.05    0.42
Q10   1   0.6146  0.0613  0.6368  11.00000  0.05    0.42
Q11   1   0.7205  0.1823  0.5163  11.00000  0.05    0.42
Q12   1   0.8903  0.0386  0.6625  11.00000  0.05    0.42
Q13   1   0.5939 -0.1672  0.4485  11.00000  0.05    0.38
Q14   1   0.8160 -0.0194  0.7917  11.00000  0.05    0.38
Q15   1   0.7714  0.2335  0.5424  11.00000  0.05    0.37
Q16   1   1.0032  0.1822  0.5792  11.00000  0.05    0.37
Q17   1   0.7458 -0.1149  0.4220  11.00000  0.05    0.36
Q18   1   0.7037  0.1559  0.5630  11.00000  0.05    0.35
Q19   1   0.7724  0.1155  0.6038  11.00000  0.05    0.35
Q20   1   0.5866  0.0686  0.7230  11.00000  0.05    0.33
;
_shelx_res_checksum    4202

_shelx_hkl_file
;
   1   0   0   -0.10    0.40
   1   0   0   -0.30    0.50
  -1   0   0   -0.30    0.10
  -2   0   0   -0.50    0.80
   2   0   0   -0.30    0.90
  -2   0   0    0.10    0.60
  -4   0   0   -0.20    1.80
   5   0   0 3971.50   83.69
  -5   0   0 4022.20   83.69
  -5   0   0 3990.30   83.69
   5   0   0 4008.40   83.69
   6   0   0 4326.77   92.59
   6   0   0 4323.87   92.49
  -6   0   0 4420.06   92.69
  -6   0   0 4554.04   92.69
  -7   0   0  355.46   14.80
   7   0   0  388.96   14.70
  -7   0   0  380.36   15.40
   7   0   0  360.26   15.00
   8   0   0 6870.41  139.89
  -8   0   0 6432.66  139.79
   8   0   0 6969.50  140.09
  -8   0   0 6550.84  139.69
   9   0   0   29.30    7.60
  -9   0   0    6.70    6.60
  -9   0   0   16.20    7.20
  10   0   0 1589.84   40.00
  10   0   0 1560.64   39.50
 -10   0   0 1643.84   40.40
 -10   0   0 1669.03   40.00
  11   0   0  291.17   17.10
 -11   0   0  278.47   16.00
  11   0   0  311.17   15.80
 -12   0   0  951.20   29.60
  12   0   0  932.41   29.10
 -12   0   0  904.01   28.20
  12   0   0  911.91   27.90
 -13   0   0  214.48   17.10
  13   0   0  209.48   18.90
 -13   0   0  227.98   18.90
  13   0   0  212.48   16.70
  14   0   0  384.46   20.10
 -14   0   0  370.76   21.80
 -14   0   0  370.76   20.60
  14   0   0  409.36   22.70
  15   0   0  544.15   26.00
 -15   0   0  556.14   25.50
  15   0   0  554.04   23.90
 -15   0   0  507.45   23.90
 -16   0   0  164.48   20.90
 -16   0   0  161.78   19.10
  16   0   0  198.68   22.10
  16   0   0  174.28   20.90
  17   0   0  296.47   24.60
  17   0   0  283.37   20.40
 -17   0   0  304.17   21.10
 -17   0   0  311.57   23.10
  18   0   0    6.70   10.20
 -18   0   0   13.10   12.10
 -18   0   0   13.10   10.60
 -19   0   0  115.69   15.40
 -19   0   0  127.39   22.00
 -20   0   0   -3.50   10.70
 -20   0   0    5.40   12.50
 -21   0   0   39.90   12.10
 -21   0   0   52.09   14.50
 -22   0   0    5.50   12.90
 -22   0   0    7.50   11.20
 -23   0   0   51.99   14.70
 -23   0   0   63.69   13.20
 -24   0   0    9.20   13.90
 -24   0   0   16.50   12.40
   0  -1   0   -0.30    0.40
   0  -1   0   -0.60    0.50
   0   1   0    0.30    0.30
   0   1   0   -0.50    0.40
  -1  -1   0    0.30    0.60
   1  -1   0   -0.60    1.00
  -1   1   0   -0.30    0.60
   1   1   0    0.50    0.80
  -3  -1   0   57.49    3.20
   4  -1   0  590.34   16.00
  -4  -1   0  606.74   14.60
   4  -1   0  593.64   14.70
  -4   1   0  562.34   15.70
   4   1   0  593.84   14.40
   4   1   0  602.64   15.90
  -6  -1   0   99.79    9.70
   6  -1   0   75.29    6.80
   6  -1   0   94.09   10.70
  -6  -1   0   88.09    8.40
   6   1   0   61.09    7.00
  -6   1   0   70.19    8.80
  -6   1   0  102.19   11.70
   6   1   0   96.89    8.80
   7  -1   0  335.47   14.40
  -7  -1   0  336.57   13.60
   7  -1   0  311.07   13.40
  -7  -1   0  315.07   14.60
   7   1   0  327.77   12.70
  -7   1   0  324.67   15.10
   7   1   0  316.47   15.00
  -7   1   0  305.37   12.90
   8  -1   0  489.45   16.70
  -8  -1   0  522.75   17.00
  -8  -1   0  505.55   17.80
   8  -1   0  508.55   17.90
  -8   1   0  480.45   18.30
  -8   1   0  484.35   16.30
   8   1   0  495.45   16.10
  -9  -1   0  937.51   25.50
   9  -1   0  921.51   25.30
  -9  -1   0  910.61   26.20
   9  -1   0  921.11   26.20
   9   1   0  858.41   26.20
  -9   1   0  894.51   24.80
  -9   1   0  949.21   27.00
  10  -1   0   -2.70    6.50
 -10  -1   0    4.20    7.20
 -10  -1   0   -2.70    7.80
  10  -1   0    9.20    6.90
  10   1   0    7.80    8.20
 -10   1   0   -1.20    8.50
 -10   1   0   -3.90    6.40
 -11  -1   0   64.59    9.30
 -11  -1   0   93.49   10.20
  11  -1   0   80.09   10.20
  11  -1   0   79.49    9.50
 -11   1   0   62.79    9.90
  11   1   0   89.49   10.90
  11   1   0   78.89    9.00
 -11   1   0   82.29    9.50
 -12  -1   0   70.19   12.20
  12  -1   0   53.99    9.70
  12  -1   0   62.79   10.20
 -12  -1   0   54.49   10.50
 -12   1   0   46.60   10.40
  12   1   0   59.49   10.60
 -12   1   0   48.60    9.40
  12   1   0   54.49    8.90
 -13  -1   0   31.20   10.30
  13  -1   0   40.80   10.40
 -13  -1   0   41.00   10.70
  13  -1   0   28.60    9.70
  13   1   0   43.10    9.40
 -13   1   0   28.00    9.80
  13   1   0   41.20   10.90
 -13   1   0   33.20   11.60
 -14  -1   0   64.99   11.60
  14  -1   0   65.39   11.90
 -14  -1   0   34.00   10.40
  14  -1   0   54.29   11.20
  14   1   0   69.19   10.40
 -14   1   0   61.09   10.80
  14   1   0   65.39   12.80
 -14   1   0   72.79   12.90
  15  -1   0   40.00   11.90
  15  -1   0   40.60   11.50
 -15  -1   0   41.10   11.60
 -15  -1   0   25.90   11.30
  15   1   0   35.00   10.00
 -15   1   0   34.60   12.00
 -15   1   0   23.40   10.20
 -16  -1   0   -0.40   11.30
  16  -1   0    7.00   10.60
 -16  -1   0    1.00   10.90
  16  -1   0   17.20   11.80
 -16   1   0   -2.20   10.10
  16   1   0   15.20    9.90
  16   1   0   24.50   13.10
 -16   1   0   -6.00   12.00
 -17  -1   0   67.29   13.00
  17  -1   0   78.29   12.90
  17  -1   0   74.49   13.20
 -17  -1   0   59.19   12.40
 -17   1   0   62.09   11.70
  17   1   0   85.79   14.00
 -17   1   0   82.19   14.60
  18  -1   0   -4.90   11.20
 -18  -1   0   -3.30   10.80
 -18  -1   0   10.40   11.60
 -18   1   0    9.30   10.40
  18   1   0   -9.50    9.50
 -18   1   0   -1.30   11.70
 -19  -1   0   -2.40   11.30
 -19  -1   0   22.60   11.20
  19   1   0    5.50   10.20
 -19   1   0   10.70   10.30
 -20  -1   0   -4.00   11.80
 -20  -1   0   -8.20   10.40
 -20   1   0  -23.70   11.90
 -20   1   0    4.80   10.50
 -21  -1   0   31.10   12.50
 -21  -1   0   22.50   13.10
 -21   1   0   26.80   13.80
 -21   1   0   20.20   11.30
 -22  -1   0  -13.00   12.40
 -22  -1   0    1.60   11.20
 -22   1   0   -4.80   11.10
 -22   1   0    6.70   13.50
 -23  -1   0   11.70   11.60
 -23  -1   0   -5.00   12.30
 -23   1   0  -11.20   12.70
 -23   1   0    6.60   11.50
 -24  -1   0   15.30   12.60
 -24  -1   0    6.50   13.30
 -24   1   0    2.80   14.40
 -24   1   0   -2.40   11.40
   0   2   0  606.84   13.20
   1  -2   0  278.37    6.80
  -1   2   0  334.87    6.90
   3  -2   0  722.83   17.70
  -3  -2   0  632.64   16.80
   3  -2   0  728.23   14.90
  -3  -2   0  591.94   14.40
   3   2   0  727.23   14.50
   3   2   0  733.73   17.20
  -3   2   0  573.04   14.50
   4  -2   0   15.30    3.50
   4  -2   0   25.60    6.00
  -4  -2   0   11.90    4.90
  -4  -2   0   33.40    4.80
  -4   2   0   20.00    3.10
  -4   2   0   33.00    6.20
   4   2   0   12.00    5.10
   4   2   0   23.30    2.90
   5  -2   0  109.99    7.70
   5  -2   0  113.39   11.10
  -5  -2   0  139.29    7.70
  -5   2   0  101.89    7.00
  -5   2   0  121.39   11.90
   6  -2   0   11.80    5.30
  -6  -2   0    8.60    6.90
   6  -2   0   17.90    6.50
  -6  -2   0   25.20    5.30
  -6   2   0   21.10    7.10
  -6   2   0   10.50    4.70
   6   2   0    8.70    6.90
   6   2   0   15.30    4.40
   7  -2   0  277.77   14.10
  -7  -2   0  275.17   11.40
   7  -2   0  265.57   11.60
  -7  -2   0  255.67   14.00
  -7   2   0  284.37   15.10
   7   2   0  254.87   14.10
  -7   2   0  261.47   10.80
   7   2   0  265.37   10.40
  -8  -2   0   13.30    6.90
   8  -2   0   14.30    6.80
  -8  -2   0   25.50    6.10
   8  -2   0   16.90    5.70
  -8   2   0   18.90    5.50
  -8   2   0   20.90    7.00
   8   2   0   12.80    7.00
   8   2   0   19.70    5.00
  -9  -2   0   49.80    7.60
   9  -2   0   49.40    8.30
   9  -2   0   37.10    7.00
  -9  -2   0   39.00    9.80
  -9   2   0   48.60    9.50
   9   2   0   43.50    6.30
  -9   2   0   41.80    6.70
   9   2   0   44.30    9.20
  10  -2   0  389.76   18.40
 -10  -2   0  399.16   18.60
 -10  -2   0  420.96   16.80
 -10   2   0  406.76   19.80
  10   2   0  401.76   18.90
  10   2   0  445.26   15.60
 -10   2   0  406.36   15.80
 -11  -2   0  346.97   18.70
  11  -2   0  326.27   16.40
  11  -2   0  355.96   18.50
 -11  -2   0  334.97   16.60
 -11   2   0  386.26   20.00
  11   2   0  353.46   15.20
  11   2   0  319.67   19.10
 -11   2   0  314.27   15.70
 -12  -2   0  522.25   20.70
  12  -2   0  510.15   20.70
  12  -2   0  512.35   22.10
 -12  -2   0  509.45   22.50
  12   2   0  495.85   18.80
 -12   2   0  450.15   22.20
 -12   2   0  540.25   23.80
  12   2   0  499.55   22.80
  13  -2   0  366.36   20.00
 -13  -2   0  338.97   20.60
 -13  -2   0  360.86   19.60
  13  -2   0  347.07   20.00
 -13   2   0  353.36   18.10
 -13   2   0  390.16   22.40
  13   2   0  346.27   17.40
  13   2   0  396.26   22.70
  14  -2   0  132.79   17.80
 -14  -2   0  164.68   17.30
 -14  -2   0  147.99   18.20
  14  -2   0  168.98   18.60
  14   2   0  187.18   15.30
 -14   2   0  149.99   15.70
 -14   2   0  172.78   20.50
  14   2   0  165.38   20.60
 -15  -2   0  218.68   19.70
 -15  -2   0  219.58   19.20
  15  -2   0  205.08   19.40
  15  -2   0  232.38   20.40
  15   2   0  209.28   21.90
  15   2   0  195.68   16.40
 -15   2   0  204.68   21.70
 -15   2   0  179.88   17.10
  16  -2   0  166.48   19.80
 -16  -2   0  163.18   20.20
 -16  -2   0  182.68   19.50
  16  -2   0  203.58   20.90
 -16   2   0  163.18   17.70
  16   2   0  172.78   17.10
  16   2   0  194.88   23.10
 -16   2   0  156.68   22.50
 -17  -2   0  360.26   23.20
  17  -2   0  394.06   25.30
 -17  -2   0  352.46   22.70
  17   2   0  376.86   20.70
 -17   2   0  406.76   21.30
 -17   2   0  339.17   25.60
  18  -2   0   12.20   11.60
 -18  -2   0   17.80   15.70
 -18  -2   0    4.30   11.20
 -18   2   0   14.10   10.10
 -18   2   0    9.00   12.20
  18   2   0   12.80    9.60
 -19  -2   0  113.89   14.40
 -19  -2   0  154.78   20.30
  19   2   0  119.99   17.30
 -19   2   0  132.29   17.10
 -19   2   0  149.39   18.60
 -20  -2   0    3.70   12.00
 -20  -2   0    4.20   11.40
 -20   2   0    6.70   11.50
 -20   2   0    3.30   12.50
 -21  -2   0   57.29   13.20
 -21  -2   0   62.19   14.30
 -21   2   0   84.09   16.10
 -22  -2   0    3.30   11.90
 -22  -2   0   -2.10   12.20
 -22   2   0    8.00   10.80
 -22   2   0   -0.60   13.80
 -23  -2   0   13.30   12.40
 -23  -2   0   15.50   13.30
 -23   2   0   24.50   14.00
 -23   2   0   23.60   11.60
   1  -3   0  799.62   17.20
  -1  -3   0  795.82   17.40
  -1  -3   0  796.82   18.60
   1  -3   0  775.02   18.90
   1   3   0  784.92   18.30
  -1   3   0  799.12   17.10
  -1   3   0  734.13   18.40
   1   3   0  788.32   17.00
   2  -3   0 4966.50  100.49
   3  -3   0 3215.18   70.09
   3  -3   0 3219.78   66.99
   3  -3   0 3170.98   66.99
  -3  -3   0 3447.46   69.89
  -3   3   0 3303.37   70.09
   3   3   0 3393.86   69.69
  -4  -3   0 3998.80   80.59
  -4  -3   0 4016.90   84.09
   4  -3   0 3974.90   81.09
   4  -3   0 3815.52   84.29
  -4   3   0 4007.90   80.99
   4   3   0 3973.70   83.89
  -4   3   0 3993.90   84.39
   5  -3   0 1636.34   39.40
  -5  -3   0 1693.13   39.40
   5  -3   0 1638.54   35.70
  -5  -3   0 1675.93   35.30
  -5   3   0 1677.33   39.70
   5   3   0 1675.93   39.10
   5   3   0 1677.73   35.00
  -5   3   0 1633.24   35.40
  -6  -3   0 2786.72   58.19
  -6  -3   0 2854.21   61.69
   6  -3   0 2741.33   58.39
   6  -3   0 2711.03   61.79
   6   3   0 2776.72   61.49
  -6   3   0 2781.62   62.09
  -6   3   0 2761.82   58.09
   6   3   0 2752.12   57.69
   7  -3   0 3170.78   67.69
  -7  -3   0 3286.97   70.89
  -7  -3   0 3206.18   67.39
   7  -3   0 3127.99   70.99
  -7   3   0 3213.18   67.29
  -7   3   0 3201.38   71.19
   7   3   0 3247.58   66.99
   7   3   0 3141.79   70.49
   8  -3   0 6618.54  135.89
  -8  -3   0 6702.23  135.59
  -8  -3   0 6693.93  138.99
   8  -3   0 6342.37  138.69
   8   3   0 6577.14  135.09
   8   3   0 6432.96  138.49
  -8   3   0 6675.63  139.29
  -8   3   0 6520.55  135.39
   9  -3   0  857.31   26.80
   9  -3   0  867.91   23.50
  -9  -3   0  886.31   23.30
  -9  -3   0  850.51   26.70
  -9   3   0  872.51   27.40
   9   3   0  843.42   26.70
   9   3   0  853.61   22.10
  -9   3   0  879.81   22.70
 -10  -3   0 3907.11   83.49
  10  -3   0 3884.91   83.59
 -10  -3   0 3930.51   86.79
  10  -3   0 3848.61   86.79
 -10   3   0 4016.10   87.39
  10   3   0 3836.82   82.79
  10   3   0 3818.62   86.59
 -10   3   0 3872.81   83.09
 -11  -3   0  705.13   25.80
 -11  -3   0  741.93   22.60
  11  -3   0  717.23   22.60
  11  -3   0  702.13   25.60
 -11   3   0  735.63   26.80
 -11   3   0  702.13   21.70
  11   3   0  710.73   21.00
  11   3   0  686.53   25.90
  12  -3   0  787.12   27.90
 -12  -3   0  795.52   24.90
 -12  -3   0  762.02   27.70
  12  -3   0  797.62   25.30
  12   3   0  775.62   28.80
 -12   3   0  777.12   24.00
  12   3   0  791.12   23.30
 -12   3   0  797.92   29.20
 -13  -3   0  407.66   22.50
  13  -3   0  416.56   22.40
 -13  -3   0  427.86   19.80
  13  -3   0  449.66   20.70
  13   3   0  392.16   23.70
 -13   3   0  400.96   18.40
  13   3   0  414.36   17.50
 -13   3   0  416.66   24.30
 -14  -3   0  395.86   20.00
  14  -3   0  403.36   22.80
  14  -3   0  410.56   21.20
 -14  -3   0  386.56   22.80
  14   3   0  392.86   17.90
  14   3   0  385.76   24.30
 -14   3   0  371.16   18.80
 -14   3   0  406.36   24.60
  15  -3   0  701.93   27.00
  15  -3   0  666.63   28.20
 -15  -3   0  684.13   26.10
 -15  -3   0  683.33   28.50
  15   3   0  688.43   23.90
 -15   3   0  669.13   24.70
  15   3   0  711.43   30.20
 -15   3   0  661.03   30.10
 -16  -3   0   83.99   12.60
 -16  -3   0   75.09   13.00
  16  -3   0  111.89   13.20
  16  -3   0  102.29   15.00
 -16   3   0   81.69   11.70
  16   3   0  105.49   14.90
 -16   3   0  116.29   16.90
  17  -3   0  259.97   21.40
 -17  -3   0  248.48   20.30
 -17  -3   0  248.58   21.40
 -17   3   0  251.47   24.20
  17   3   0  239.58   17.50
 -17   3   0  261.57   18.80
 -18  -3   0   87.99   13.00
 -18  -3   0  102.09   14.80
  18  -3   0  123.29   14.20
  18   3   0  115.89   12.80
 -18   3   0  103.89   12.40
 -18   3   0  107.99   16.90
 -19  -3   0   85.99   13.30
  19  -3   0   96.79   14.00
 -19  -3   0   85.79   14.60
  19   3   0   93.99   12.60
 -19   3   0   79.69   11.90
 -19   3   0   95.59   16.00
 -20  -3   0    7.70   11.70
 -20  -3   0    8.90   11.50
 -20   3   0   12.70   10.30
  20   3   0   12.60   10.20
 -20   3   0   19.20   13.70
 -21  -3   0   26.00   12.20
 -21  -3   0   42.60   12.90
 -21   3   0   33.70   11.60
 -21   3   0   17.90   14.00
 -22  -3   0    5.00   12.00
 -22   3   0    6.80   10.40
 -22   3   0    9.00   14.60
 -23  -3   0   21.40   13.10
 -23  -3   0   20.70   12.50
 -23   3   0   21.30   14.60
 -23   3   0   24.50   11.20
   0  -4   0 3600.04   72.69
   0  -4   0 3462.45   72.89
   0   4   0 3480.65   72.59
   0   4   0 3457.95   72.29
   1  -4   0  419.96   14.00
  -1  -4   0  443.66   12.10
   1  -4   0  456.25   11.70
  -1  -4   0  432.06   13.50
   1   4   0  411.26   11.40
   1   4   0  431.46   12.70
  -1   4   0  433.96   13.60
  -1   4   0  444.36   11.30
   2  -4   0  134.09   10.40
  -2  -4   0  142.49    6.20
  -2  -4   0  119.39   10.10
   2  -4   0  139.49    5.80
  -2   4   0  133.49   10.20
  -2   4   0  121.59    5.30
   2   4   0  129.89    9.10
   2   4   0  107.09    5.30
   3  -4   0   16.20    2.80
   3  -4   0   16.10    6.70
  -3  -4   0    6.60    5.70
   3   4   0   16.60    5.70
  -3   4   0   17.50    6.50
   4  -4   0    6.20    6.20
   4  -4   0   -0.20    2.50
  -4  -4   0   -1.20    5.60
   4   4   0   10.30    6.10
  -4   4   0    5.90    6.70
  -5  -4   0  421.26   16.40
   5  -4   0  449.06   17.00
   5  -4   0  423.16   11.20
   5   4   0  432.56   16.00
  -5   4   0  449.16   17.10
  -6  -4   0    9.20    3.40
   6  -4   0    5.10    6.70
   6  -4   0    3.20    3.70
  -6  -4   0    3.80    6.10
  -6   4   0    4.10    3.20
   6   4   0    6.00    6.20
  -6   4   0   -4.80    7.10
   7  -4   0 2199.68   48.10
  -7  -4   0 2286.27   47.70
   7  -4   0 2199.78   52.79
  -7  -4   0 2326.97   52.79
   7   4   0 2207.38   47.10
  -7   4   0 2235.48   52.89
  -7   4   0 2257.97   47.70
   7   4   0 2210.38   51.99
   8  -4   0  454.75   19.40
  -8  -4   0  445.56   19.50
  -8  -4   0  463.35   14.10
   8  -4   0  461.05   14.70
  -8   4   0  471.45   20.40
  -8   4   0  444.36   13.60
   8   4   0  468.15   12.90
   8   4   0  440.36   19.10
  -9  -4   0  438.56   14.50
   9  -4   0  422.66   15.10
   9  -4   0  421.46   19.70
  -9  -4   0  439.16   19.80
   9   4   0  434.46   19.80
   9   4   0  431.16   13.20
  -9   4   0  444.46   20.60
  -9   4   0  416.56   14.00
  10  -4   0  250.17   13.20
  10  -4   0  257.27   17.60
 -10  -4   0  226.78   17.50
 -10  -4   0  257.97   12.80
  10   4   0  228.38   17.70
 -10   4   0  237.98   18.70
  10   4   0  248.88   10.90
 -10   4   0  238.28   11.80
  11  -4   0   47.80    8.20
  11  -4   0   50.19   11.50
 -11  -4   0   29.40   10.00
 -11  -4   0   41.80    8.10
  11   4   0   51.39    6.70
 -11   4   0   48.30    7.50
  11   4   0   38.00   10.30
 -11   4   0   60.99   12.40
  12  -4   0  180.78   15.00
  12  -4   0  158.88   18.50
 -12  -4   0  167.98   14.20
 -12  -4   0  150.38   18.60
  12   4   0  179.28   12.00
  12   4   0  175.98   19.00
 -12   4   0  187.98   19.90
 -12   4   0  142.79   12.60
 -13  -4   0    7.20    8.70
 -13  -4   0   -5.90   10.10
  13  -4   0   17.20   12.10
  13  -4   0   13.80    8.90
  13   4   0   25.00   13.80
 -13   4   0   17.10   11.40
 -13   4   0    7.10    8.30
  13   4   0   17.40    7.10
  14  -4   0   56.49   13.10
  14  -4   0   50.29   10.40
 -14  -4   0   45.40   10.30
 -14  -4   0   15.40   11.20
 -14   4   0   62.99   14.60
 -14   4   0   51.09    9.10
  14   4   0   48.10    8.60
  14   4   0   59.69   14.00
 -15  -4   0   -0.20   10.00
  15  -4   0   17.30   11.00
 -15  -4   0    7.00   11.30
  15  -4   0   16.60   10.20
  15   4   0   11.90    8.20
 -15   4   0   13.40   13.10
 -15   4   0    4.40    8.50
  15   4   0   11.70   12.50
  16  -4   0   33.30   10.90
 -16  -4   0   21.80   12.40
 -16  -4   0   10.20   10.60
 -16   4   0   38.20    9.40
  16   4   0   16.30    8.70
 -16   4   0   34.10   14.00
 -17  -4   0   42.70   13.50
 -17  -4   0   25.30   10.80
  17  -4   0   55.69   11.60
 -17   4   0   42.00   10.10
 -17   4   0   45.40   14.90
  17   4   0   34.10    9.40
 -18  -4   0   -5.10   10.30
 -18  -4   0   -6.00   11.10
 -18   4   0    4.40    9.10
 -18   4   0    1.60   13.70
  18   4   0   -3.00    8.40
 -19  -4   0    4.30   10.80
 -19  -4   0    2.90   11.40
  19  -4   0   -3.00   10.90
  19   4   0   -3.30    8.60
 -19   4   0    3.10   13.90
 -19   4   0    6.80    9.70
 -20  -4   0    0.00   11.80
 -20  -4   0  -13.20   10.70
  20  -4   0   -2.20   11.80
 -20   4   0   -9.90   14.10
 -20   4   0   -0.10   10.00
  20   4   0   -8.00    8.80
 -21  -4   0   -4.90   10.80
 -21  -4   0    7.20   12.20
 -21   4   0  -25.30   13.70
  21   4   0  -10.80    8.90
 -21   4   0    2.10   10.10
 -22  -4   0   12.20   12.70
 -22  -4   0  -10.10   10.90
 -22   4   0   -4.10    9.70
 -22   4   0  -16.80   13.20
 -23  -4   0    4.50   12.30
 -23  -4   0    2.80   16.20
 -23   4   0   -7.10   14.70
 -23   4   0    5.10   10.30
   0  -5   0 2359.36   49.10
   0  -5   0 2221.58   49.40
   0   5   0 2269.27   48.80
   0   5   0 2285.17   48.60
  -1  -5   0   15.70    5.20
  -1  -5   0   16.70    4.50
   1  -5   0   21.80    4.40
   1  -5   0   23.00    5.50
  -1   5   0   14.60    3.60
   1   5   0   16.20    4.70
   1   5   0    8.90    3.80
  -1   5   0   14.50    5.20
   2  -5   0 3211.88   65.09
   2  -5   0 3081.99   67.89
  -2  -5   0 3092.69   65.09
  -2  -5   0 3312.97   67.69
  -2   5   0 3189.98   67.59
   2   5   0 3144.19   64.69
  -2   5   0 3079.29   64.79
   2   5   0 3060.39   66.79
   3  -5   0 2271.27   47.40
  -3  -5   0 2343.87   51.09
  -3  -5   0 2274.17   47.20
   3  -5   0 2264.87   51.49
  -3   5   0 2324.97   51.09
   3   5   0 2215.68   46.80
   3   5   0 2277.67   50.39
   4  -5   0 2142.09   50.09
   4  -5   0 2096.59   45.00
   4  -5   0 2182.88   45.20
  -4  -5   0 2207.08   49.70
  -4   5   0 2237.48   49.99
   4   5   0 2196.98   49.10
  -5  -5   0 1835.52   42.80
   5  -5   0 1804.52   37.60
   5  -5   0 1759.32   37.50
   5  -5   0 1729.93   43.00
   5   5   0 1783.42   42.40
  -5   5   0 1805.82   43.10
  -6  -5   0 1882.01   44.70
   6  -5   0 1823.92   39.10
   6  -5   0 1825.82   44.90
   6   5   0 1847.42   44.00
  -6   5   0 1810.52   44.80
   7  -5   0   95.79   13.80
  -7  -5   0  110.09    5.20
   7  -5   0   72.49    7.20
  -7  -5   0   80.09    9.70
   7   5   0  105.09   10.70
  -7   5   0  100.19   11.00
  -8  -5   0 2212.38   52.29
  -8  -5   0 2174.18   45.90
   8  -5   0 2119.39   46.70
   8  -5   0 2054.39   51.99
  -8   5   0 2161.18   52.69
   8   5   0 2139.89   51.69
  -8   5   0 2186.68   46.20
   9  -5   0   78.49   10.50
   9  -5   0   98.39    9.90
  -9   5   0   71.99   11.10
  -9   5   0   90.79    8.10
 -10  -5   0  839.92   29.40
 -10  -5   0  888.81   23.00
  10  -5   0  910.21   29.80
  10  -5   0  890.71   23.90
 -10   5   0  907.41   30.70
  10   5   0  881.21   21.70
  10   5   0  876.41   29.80
 -10   5   0  904.11   22.90
 -11  -5   0  172.38   12.10
  11  -5   0  123.39   12.80
  11  -5   0  183.98   18.90
 -11  -5   0  156.78   18.50
 -11   5   0  193.38   20.70
  11   5   0  161.88   19.30
  11   5   0  183.58    9.80
 -11   5   0  165.18   11.40
 -12  -5   0  772.32   29.30
 -12  -5   0  745.33   23.00
 -12   5   0  780.02   22.40
  12   5   0  784.42   21.20
 -12   5   0  790.12   31.20
  13  -5   0  168.08   19.80
  13  -5   0  173.28   15.70
 -13  -5   0  147.19   19.40
 -13  -5   0  151.88   14.30
 -13   5   0  168.98   22.40
  13   5   0  148.59   21.00
 -13   5   0  153.28   13.00
  13   5   0  146.69   11.30
 -14  -5   0  312.97   23.00
 -14  -5   0  285.67   17.20
  14  -5   0  318.37   19.00
  14  -5   0  276.37   22.80
  14   5   0  326.87   14.90
 -14   5   0  333.77   16.80
 -14   5   0  319.17   25.20
  14   5   0  321.97   24.20
  15  -5   0  357.96   20.20
 -15  -5   0  283.87   17.90
 -15  -5   0  317.27   23.40
  15   5   0  331.87   15.80
 -15   5   0  308.97   25.80
 -15   5   0  323.37   17.30
 -16  -5   0  306.37   23.20
  16  -5   0  351.76   20.50
 -16  -5   0  297.47   18.20
  16   5   0  301.77   16.00
 -16   5   0  264.07   29.30
 -16   5   0  314.47   17.50
 -17  -5   0  169.78   21.60
 -17  -5   0  165.78   17.10
  17  -5   0  212.68   19.70
  17   5   0  193.08   14.70
 -17   5   0  192.78   16.30
 -17   5   0  217.48   24.90
 -18  -5   0   26.50   10.50
 -18  -5   0   25.10   12.60
  18  -5   0   38.60   11.00
 -18   5   0   32.70    9.60
 -18   5   0   22.00   14.50
  18   5   0   31.70    8.70
  19  -5   0  107.69   13.60
 -19  -5   0   99.69   13.00
 -19  -5   0  105.29   15.80
 -19   5   0  123.09   18.50
 -19   5   0  106.59   12.20
  19   5   0  108.89   14.70
 -20  -5   0    7.70   10.70
 -20  -5   0   12.20   12.10
  20  -5   0    2.00   10.80
 -20   5   0    2.20    9.30
 -20   5   0    1.80   14.90
  20   5   0   12.30    9.00
 -21  -5   0   26.20   11.50
 -21  -5   0   43.60   13.70
 -21   5   0   34.10   10.30
 -21   5   0   20.00   15.80
  21   5   0   15.50    9.40
 -22  -5   0   29.70   13.30
 -22  -5   0   12.10   11.70
  22   5   0   -7.50    8.80
 -22   5   0   10.10   12.20
 -22   5   0   -6.10   15.00
   0  -6   0 6316.47  125.39
   0  -6   0 5869.21  125.59
   0   6   0 5996.50  124.89
   0   6   0 6072.49  124.69
  -1  -6   0   99.69   10.20
  -1  -6   0   87.29    8.40
   1  -6   0   89.09    8.30
   1  -6   0   90.29   10.50
  -1   6   0  100.79    7.20
   1   6   0   96.49    8.60
  -1   6   0   71.09    9.20
   1   6   0   75.39    7.40
   2  -6   0 3121.29   68.99
  -2  -6   0 3044.70   65.99
   2  -6   0 3252.67   65.99
  -2  -6   0 3250.57   68.59
  -2   6   0 3210.68   68.29
   2   6   0 3084.19   67.59
   2   6   0 3111.69   65.39
  -2   6   0 3159.98   65.49
   3  -6   0  189.38    7.60
  -3  -6   0  165.98   12.70
  -3  -6   0  169.28    7.50
   3  -6   0  172.88   12.90
   3   6   0  188.98   11.50
  -3   6   0  180.28   12.70
   3   6   0  147.69    6.30
   4  -6   0  300.47    8.70
   4  -6   0  291.67    8.20
   4  -6   0  275.07   15.10
  -4  -6   0  269.67   14.60
  -4   6   0  287.67   15.20
   4   6   0  267.37   13.50
   5  -6   0   49.99    8.60
   5  -6   0   38.30    4.60
  -5  -6   0   34.50    7.80
   5  -6   0   47.30    5.00
  -5   6   0   35.90    8.20
   5   6   0   58.99    8.20
  -6  -6   0   69.59   10.00
   6  -6   0   69.39   10.00
   6  -6   0   66.69    5.30
   6  -6   0   53.39    5.60
   6   6   0   62.69    8.70
  -6   6   0   73.39    9.90
   7  -6   0  269.07    9.80
   7  -6   0  287.47   17.70
  -7  -6   0  283.97   17.70
   7  -6   0  274.57    8.90
  -7   6   0  270.17   18.10
   7   6   0  301.37   16.90
  -8  -6   0  580.44   23.50
   8  -6   0  586.64   16.10
   8  -6   0  576.94   23.30
  -8   6   0  582.44   24.70
   8   6   0  584.44   23.10
   9  -6   0  225.48   18.00
  -9  -6   0  190.28   18.30
   9  -6   0  229.18   11.20
  -9  -6   0  210.18    7.60
  -9   6   0  200.68   20.00
   9   6   0  224.48   18.50
 -10  -6   0  384.46   22.10
 -10  -6   0  327.07   12.90
  10  -6   0  398.16   14.80
  10  -6   0  418.16   22.60
  10   6   0  436.66   22.70
 -10   6   0  421.36   24.10
 -11  -6   0  241.88   20.70
  11  -6   0  288.37   14.20
 -11   6   0  272.67   12.20
  11   6   0  273.87   24.40
 -11   6   0  260.97   22.80
 -12  -6   0   66.49   13.40
  12  -6   0   72.89   12.10
  12  -6   0  112.39   13.10
  12   6   0   80.29   14.30
 -12   6   0   69.09   13.60
 -12   6   0   94.29   10.50
  13  -6   0  137.49   19.90
 -13  -6   0  152.08   16.40
  13  -6   0  158.38   15.00
 -13   6   0  141.29   12.00
  13   6   0  110.59   14.40
 -13   6   0  148.69   17.10
  14  -6   0   77.59   10.40
 -14  -6   0   56.69   13.70
 -14   6   0   66.59   14.70
 -14   6   0   67.09    8.60
  14   6   0   48.40    7.00
  15  -6   0  255.77   17.80
 -15   6   0  225.78   15.00
 -16  -6   0   64.29   13.00
  16  -6   0  129.79   16.80
  16   6   0   86.79   11.20
 -16   6   0   97.89   13.90
 -16   6   0   67.29   15.50
 -17  -6   0   97.19   14.30
  17  -6   0  171.18   18.10
 -17  -6   0  104.59   12.80
 -17   6   0  154.48   15.00
 -17   6   0  133.49   18.30
  17   6   0  131.69   12.40
 -18  -6   0   -1.80   12.10
  18  -6   0   10.90    9.70
 -18  -6   0  -11.90    8.70
 -18   6   0   -1.50    8.10
 -18   6   0    2.70   14.10
  18   6   0   -2.30    6.90
 -19  -6   0   40.40   13.30
  19  -6   0   20.80   10.60
 -19  -6   0   24.10   10.30
  19   6   0   43.60    8.60
 -19   6   0   24.50   14.60
 -19   6   0   52.09   10.10
 -20  -6   0   13.50   12.30
 -20  -6   0    2.80   10.10
  20  -6   0  -11.60   10.10
 -20   6   0    8.70   14.70
 -20   6   0   10.30    9.20
  20   6   0    2.80    7.70
  21  -6   0   14.00   11.20
 -21  -6   0   37.60   13.60
 -21  -6   0   39.90   11.80
  21   6   0   26.40    8.80
 -21   6   0   38.70   10.60
 -21   6   0   33.40   16.40
 -22  -6   0   13.90   11.00
 -22  -6   0   14.80   13.50
  22   6   0   -2.10    8.10
 -22   6   0   16.00   16.60
 -22   6   0    6.10    9.90
   0  -7   0 1771.62   38.90
   0  -7   0 1596.84   38.90
   0   7   0 1696.43   37.80
   0   7   0 1659.33   38.00
  -1  -7   0   37.20    7.30
  -1  -7   0   35.50    6.50
   1  -7   0   35.60    6.00
   1  -7   0   28.90    7.30
   1   7   0   39.20    6.10
   1   7   0   31.50    5.70
  -1   7   0   38.10    5.20
  -1   7   0   36.90    6.80
   2  -7   0 1372.06   30.80
  -2  -7   0 1383.36   33.70
  -2  -7   0 1291.17   30.80
   2  -7   0 1277.37   33.80
  -2   7   0 1340.87   29.90
   2   7   0 1303.17   29.90
  -2   7   0 1368.36   33.30
   2   7   0 1445.56   32.70
   3  -7   0   21.50    4.70
  -3  -7   0   21.40    4.60
  -3  -7   0   18.70    7.50
   3  -7   0   21.20    7.80
  -3   7   0   16.10    3.60
   3   7   0   25.40    7.70
  -3   7   0   15.40    7.40
   3   7   0   15.30    3.70
   4  -7   0  937.21   21.00
  -4  -7   0  909.91   26.80
   4  -7   0  870.31   26.90
  -4   7   0  903.81   26.60
   4   7   0  880.41   25.20
   5  -7   0   67.69    6.20
   5  -7   0   54.99    5.10
  -5  -7   0   61.69   11.30
   5  -7   0   55.49   10.00
   5   7   0   57.29    8.70
  -5   7   0   46.70    9.60
   6  -7   0   91.09   11.50
   6  -7   0   48.70    5.50
  -6  -7   0   59.49   10.40
   6  -7   0   67.29    5.80
   6   7   0   56.59    9.20
  -6   7   0   62.29   10.60
  -7  -7   0   53.39   11.00
   7  -7   0   84.69    6.10
   7  -7   0   79.19   11.80
   7  -7   0   62.99    7.10
   7   7   0   75.59   10.90
  -7   7   0   67.79   11.50
   8  -7   0   42.80    6.00
  -8  -7   0   17.80   10.40
   8  -7   0   42.60   10.50
   8  -7   0   43.50    5.20
   8   7   0   25.90    9.80
  -8   7   0   30.70   11.10
   9  -7   0   12.30    5.20
   9  -7   0    4.00   10.10
  -9  -7   0  -10.40   10.00
   9  -7   0    6.10    4.10
  -9   7   0    5.70   11.60
   9   7   0    6.00   10.30
  10  -7   0   27.40    4.90
  10  -7   0   33.30    6.20
 -10  -7   0    8.10   10.70
  10   7   0   38.70   12.10
 -10   7   0   36.30   13.20
 -11  -7   0   -3.10   10.60
  11  -7   0   10.00   11.90
  11  -7   0   14.10    6.50
 -11   7   0   14.00   13.10
  11   7   0   11.20   11.00
  12  -7   0  102.69   12.40
  12  -7   0   79.99   13.80
 -12  -7   0   72.49    7.30
 -12  -7   0   86.79   14.70
  12   7   0   87.49   13.90
 -12   7   0   74.19   14.20
 -13  -7   0  100.39    8.40
  13  -7   0  134.69   13.60
 -13  -7   0   97.39   15.30
 -13   7   0  107.19   17.00
  14  -7   0   21.60    8.10
 -14  -7   0    2.50   12.70
 -15  -7   0  102.99   11.40
 -15  -7   0   72.09   13.70
  15  -7   0  112.69   14.60
 -15   7   0   93.99   16.90
 -15   7   0   83.39   11.60
  16  -7   0   24.80    8.80
 -16  -7   0  -11.50   11.50
 -16  -7   0    2.20    7.10
 -16   7   0    0.00    7.10
 -16   7   0  -12.90   13.70
  17  -7   0   81.79   10.90
 -17  -7   0   76.69    9.70
 -17  -7   0   74.99   14.70
 -17   7   0   68.59   15.80
 -17   7   0   67.99    9.30
  18  -7   0   13.60    9.30
 -18  -7   0    6.80    8.40
 -18  -7   0   -2.20   11.10
 -18   7   0   13.40   13.50
 -18   7   0    6.70    7.90
 -19  -7   0   50.69    9.90
  19  -7   0   34.80   10.70
 -19  -7   0   32.60   13.10
 -19   7   0   42.60    9.20
 -19   7   0   28.70   15.70
 -20  -7   0   31.90    9.80
 -20  -7   0    5.30   12.80
  20  -7   0   -4.70   13.00
 -20   7   0    9.00   14.80
 -20   7   0   14.80    8.80
  21  -7   0   -6.50   10.10
 -21  -7   0   21.90   14.30
 -21  -7   0   45.40   10.40
 -21   7   0   31.20   27.80
 -21   7   0   27.30    9.60
   0  -8   0 3135.19   66.19
   0  -8   0 2881.61   66.09
   0   8   0 2996.30   65.09
   0   8   0 3053.89   64.89
   1  -8   0   31.60    7.80
   1  -8   0   33.70    7.00
  -1  -8   0   28.60    6.80
  -1  -8   0   34.70    7.80
   1   8   0   24.60    6.00
  -1   8   0   36.50    7.40
  -1   8   0   36.40    5.70
   1   8   0   40.30    6.70
  -2  -8   0 3549.94   74.19
   2  -8   0 3373.76   70.99
  -2  -8   0 3291.37   71.09
   2  -8   0 3191.98   74.09
   2   8   0 3322.57   70.09
  -2   8   0 3326.87   69.99
  -2   8   0 3329.67   73.09
   2   8   0 3323.47   74.59
   3  -8   0   47.10    9.40
   3  -8   0   49.00    6.30
  -3  -8   0   42.40    9.20
  -3  -8   0   49.30    5.70
  -3   8   0   62.49    9.40
  -3   8   0   44.00    4.70
   3   8   0   55.09    8.10
   3   8   0   53.89    5.10
   4  -8   0 2910.61   68.69
   4  -8   0 2987.90   62.69
  -4  -8   0 3065.49   71.69
  -4   8   0 3031.30   67.99
   4   8   0 2926.61   66.69
  -5  -8   0  136.09   13.20
   5  -8   0  125.89    6.30
   5  -8   0  125.79   16.00
   5   8   0  135.99   14.60
  -5   8   0  114.39   16.20
  -6  -8   0 1713.13   44.80
   6  -8   0 1632.24   44.50
   6   8   0 1687.73   43.10
  -6   8   0 1732.23   44.70
   7  -8   0  149.29   17.40
  -7  -8   0  115.59   13.80
   7   8   0  139.89   16.60
  -7   8   0  113.79   13.30
   8  -8   0 1190.28   36.50
  -8  -8   0 1187.28   36.80
   8   8   0 1138.09   34.60
  -8   8   0 1145.39   36.50
   9  -8   0   39.20    4.60
  -9  -8   0   17.50   11.00
   9  -8   0   62.99    7.70
   9   8   0   17.80   10.80
  -9   8   0   27.90   12.80
  10  -8   0 1029.50   24.00
 -10  -8   0  977.10   34.50
  10  -8   0  985.30   34.60
  10  -8   0  992.10   23.00
  10   8   0  971.50   33.70
 -10   8   0  960.70   35.30
 -11  -8   0   61.19   14.30
  11  -8   0   47.50   12.60
  11  -8   0   76.99    7.70
  11   8   0   54.19   13.50
 -11   8   0   50.69   14.00
  12  -8   0  495.85   15.00
 -12  -8   0  530.25   27.60
  12  -8   0  534.75   17.00
 -12   8   0  440.36   28.00
 -13  -8   0  301.47   23.70
  13  -8   0  339.47   14.60
  13  -8   0  304.97   12.10
  14  -8   0  113.79   12.60
 -14  -8   0   98.39   15.40
 -14   8   0   70.79   15.30
  15  -8   0  212.08   16.10
 -15  -8   0  172.98   22.30
 -15   8   0  198.28   25.10
 -16  -8   0   82.39    7.70
  16  -8   0   92.49   10.10
 -16  -8   0   74.19   14.00
 -16   8   0   60.89   15.20
 -17  -8   0  109.99    9.10
 -17  -8   0  104.79   16.30
  17  -8   0   74.19   10.20
 -17   8   0   71.59   15.90
  18  -8   0   25.90    9.20
 -18  -8   0   32.90    6.20
 -18  -8   0   41.30   13.10
 -18   8   0   39.10   15.90
 -19  -8   0   25.80   13.40
  19  -8   0   20.30    9.30
 -19   8   0   31.40   16.40
 -20  -8   0   34.60    8.10
  20  -8   0  -11.40    8.90
   0  -9   0  156.68   13.90
   0  -9   0  171.48   13.00
   0   9   0  185.98   11.70
   0   9   0  153.58   12.20
   1  -9   0   -8.50    7.70
  -1  -9   0   -1.60    6.70
  -1  -9   0   -5.50    7.70
  -1   9   0  -14.90    7.20
  -1   9   0    5.30    5.60
   1   9   0    4.50    7.80
   1   9   0   -6.40    6.00
   2  -9   0   44.80    9.50
  -2  -9   0   29.20    6.80
  -2  -9   0   24.50    9.10
   2  -9   0   43.50    7.30
   2   9   0   41.80    8.10
  -2   9   0   36.20    5.70
   2   9   0   33.60    6.10
  -2   9   0   38.60    8.90
   3  -9   0   18.50    6.40
   3  -9   0   20.20    9.20
  -3  -9   0   28.00    5.90
  -3  -9   0   30.80   10.70
   3   9   0   35.30    8.20
   3   9   0   25.10    5.20
  -3   9   0   17.70    9.20
  -3   9   0   33.50    5.00
  -4  -9   0   86.89    6.80
   4  -9   0  101.99   12.10
   4  -9   0   66.19    8.90
  -4  -9   0   98.09   12.00
  -4   9   0  109.69   11.90
   4   9   0   98.79   13.70
  -5  -9   0   -2.10    9.60
   5  -9   0    5.50    9.80
   5   9   0   18.50    9.00
  -5   9   0    9.80   10.50
  -6  -9   0   -8.30   10.40
   6  -9   0    9.20   10.40
   6   9   0   -0.60    9.20
  -6   9   0   -2.50   10.40
   7  -9   0   75.99   12.80
  -7  -9   0   81.59   12.90
  -7   9   0  102.19   14.20
   7   9   0   94.09   12.00
  -8  -9   0    3.00   11.30
   8   9   0   12.30   11.00
  -8   9   0   13.90   12.10
   9  -9   0   49.99   13.20
  -9  -9   0   29.90   12.00
   9   9   0   61.29   12.60
  -9   9   0   31.20   13.10
 -10  -9   0   -5.60   11.60
  10  -9   0   -2.20   10.90
 -10   9   0   -7.70   12.00
  10   9   0  -11.10   11.30
 -11  -9   0   16.80   11.70
 -11   9   0    3.90   12.30
 -12  -9   0   26.20   13.00
  13  -9   0   24.40    5.80
  13  -9   0    3.90    4.40
 -13  -9   0   10.50   11.80
 -13   9   0   16.60   12.90
  14  -9   0    7.60    6.10
  14  -9   0    3.50    4.80
 -14  -9   0   20.80   13.20
 -14   9   0    6.60   13.90
 -15  -9   0   15.20   12.60
  15  -9   0   20.60    7.00
  15  -9   0   26.10    5.60
 -15   9   0   19.10   14.20
  16  -9   0   -8.30    6.80
 -16  -9   0   -0.40   12.50
  16  -9   0    0.20    5.30
 -16   9   0    1.70   14.30
 -17  -9   0    0.00   12.40
  17  -9   0   -9.10    6.90
  17  -9   0    1.60    5.70
 -17   9   0    3.20   14.90
  18  -9   0  -17.50    7.00
 -18  -9   0    6.70   13.30
 -18   9   0    2.80   15.10
 -19  -9   0   10.10   13.90
 -19   9   0   -4.80   25.10
   0 -10   0  172.78   15.00
   0 -10   0  177.78   14.50
   0  10   0  184.58   13.00
  -1 -10   0  -16.10    7.80
   1 -10   0   -7.30    7.00
  -1 -10   0  -11.00    6.60
   1 -10   0   -5.80    8.00
   1  10   0   10.60    7.00
  -1  10   0   -5.30    7.40
  -1  10   0    7.30    5.80
   1  10   0   -8.10    6.10
   2 -10   0  150.48   15.30
   2 -10   0  179.58   12.50
  -2 -10   0  187.58   11.80
   2  10   0  186.78   13.80
  -2  10   0  185.38   10.30
  -2  10   0  189.28   14.90
   2  10   0  170.18   10.80
  -3 -10   0    7.60    9.50
  -3 -10   0   20.90    5.70
   3 -10   0   36.40    6.40
   3 -10   0   10.20    9.50
  -3  10   0   19.80    4.90
   3  10   0   16.00    8.10
   3  10   0   13.70    5.10
  -3  10   0    8.70    9.20
  -4 -10   0  211.28   18.90
   4 -10   0  200.38   17.80
  -4 -10   0  217.88    8.70
   4  10   0  213.18   15.80
  -4  10   0  223.98   18.20
   5 -10   0  133.79   17.80
  -5 -10   0  143.29   14.20
  -5  10   0  168.88   18.10
   5  10   0  130.19   15.80
   6 -10   0  206.68   19.70
  -6 -10   0  218.08   20.60
  -6  10   0  219.98   19.90
   6  10   0  212.68   18.10
  -7 -10   0  258.37   21.80
   7  10   0  264.67   19.30
  -7  10   0  234.18   21.00
   8 -10   0  249.97   20.90
  -8 -10   0  247.08   21.90
   8  10   0  247.78   19.80
  -8  10   0  250.27   22.00
  -9 -10   0  274.17   22.20
   9 -10   0  239.98   21.60
   9  10   0  239.08   20.90
  -9  10   0  269.17   22.60
 -10 -10   0  147.29   20.70
 -10  10   0  149.99   21.60
 -11 -10   0  270.37   23.30
 -11  10   0  243.38   31.50
 -12 -10   0   70.39   14.10
 -12  10   0   53.59   15.00
 -13 -10   0   96.49   15.90
 -13  10   0   78.79   16.30
 -14 -10   0  138.59   16.90
 -14  10   0  114.19   17.70
 -15 -10   0   55.99   14.30
 -15  10   0   65.49   15.90
 -16 -10   0   35.70   14.00
 -16  10   0   50.69   16.30
  17 -10   0   57.89    6.00
 -17 -10   0   58.79   14.70
 -17  10   0   71.29   17.50
  18 -10   0   -7.60    6.20
  18 -10   0    8.00    5.40
 -18 -10   0   32.00   14.80
   0 -11   0 1123.59   32.10
   0 -11   0 1168.88   32.40
   0  11   0 1241.28   30.50
   0  11   0 1204.08   31.00
   1 -11   0  -10.10    8.20
   1 -11   0   26.00    7.80
  -1 -11   0   -5.90    9.30
  -1  11   0    2.50    8.20
  -1  11   0    3.40    6.50
   1  11   0    0.20    7.30
   1  11   0   -1.50    6.50
  -2 -11   0  839.62   28.70
   2 -11   0  931.41   24.70
  -2 -11   0  855.11   24.00
   2 -11   0  758.92   27.80
   2  11   0  883.61   23.10
  -2  11   0  908.01   23.00
  -2  11   0  936.41   27.40
   2  11   0  931.81   26.50
  -3 -11   0   18.60   10.70
   3 -11   0   27.00   10.20
  -3 -11   0   29.00    6.10
  -3  11   0   29.80    5.50
   3  11   0   35.60    9.00
   3  11   0   35.10    5.50
  -3  11   0   32.20    9.90
  -4 -11   0  421.26   22.50
   4 -11   0  528.75   14.70
   4 -11   0  391.56   21.70
  -4  11   0  444.86   21.20
   4  11   0  444.16   20.20
   5 -11   0   71.09   12.30
  -5 -11   0   70.59   12.10
  -5  11   0   82.19   12.30
   5  11   0   83.89   11.10
  -6 -11   0  443.66   23.50
   6 -11   0  360.06   26.20
   6  11   0  423.46   21.10
  -6  11   0  426.96   23.00
  -7 -11   0   75.39   13.40
   7 -11   0   61.79   13.10
   7  11   0   57.99   11.30
  -7  11   0   79.69   13.20
  -8 -11   0  296.07   22.60
   8 -11   0  259.17   21.80
  -8  11   0  318.27   22.70
   8  11   0  265.17   20.80
  -9 -11   0   97.49   14.40
  -9  11   0  116.59   15.20
 -10 -11   0  172.28   23.80
 -10  11   0  218.48   24.50
 -11 -11   0   64.69   14.00
 -11  11   0   70.29   14.80
 -12 -11   0  162.48   22.60
 -12  11   0  137.69   18.00
 -13 -11   0  124.39   16.80
 -13  11   0   91.89   16.50
 -14 -11   0   64.99   15.30
 -14  11   0   37.90   15.50
 -15 -11   0   78.99   15.30
 -15  11   0   91.19   17.50
 -16 -11   0   32.70   14.10
 -16  11   0   35.60   16.00
 -17 -11   0   69.59   17.20
   0 -12   0   64.99    9.90
   0  12   0   80.49    8.80
   1 -12   0   -1.90    8.60
  -1 -12   0   26.90    8.80
  -1 -12   0   -4.30    7.50
  -1  12   0   20.10    8.40
  -1  12   0    5.00    6.40
   1  12   0    0.70    7.50
   1  12   0   10.50    6.90
  -2 -12   0   62.99   10.60
  -2 -12   0   54.59    8.00
   2 -12   0   28.50    9.90
   2  12   0   67.59    9.90
   2  12   0   58.99    9.50
  -2  12   0   69.49   10.30
  -2  12   0   64.39    7.30
  -3 -12   0   72.39    9.00
  -3 -12   0   73.09   11.70
   3 -12   0   49.99   11.40
   3  12   0   80.39    8.20
   3  12   0   92.49   10.70
  -3  12   0  117.59   12.10
  -4 -12   0   40.40   11.10
   4 -12   0   29.30   11.10
  -4  12   0   67.59   11.20
   4  12   0   49.90   10.10
  -5 -12   0  -11.90    9.60
   5 -12   0  -24.00   10.00
   5  12   0   -2.40    9.00
  -5  12   0   19.10   10.30
   6 -12   0   29.50   11.60
  -6 -12   0   19.70   11.40
  -6  12   0   57.49   12.00
   6  12   0   30.80   10.40
   7 -12   0   -1.00   11.30
  -7 -12   0   -3.50   10.60
  -7  12   0   -1.40   11.00
   7  12   0  -10.80    9.90
  -8 -12   0   30.90   12.70
  -8  12   0   37.00   12.80
  -9 -12   0    0.40   12.80
  -9  12   0   13.60   12.10
 -10 -12   0   14.60   12.50
 -10  12   0   21.10   12.90
 -11 -12   0   -5.50   12.00
 -11  12   0    8.00   13.10
 -12 -12   0   31.00   13.90
 -12  12   0   34.70   14.20
 -13 -12   0    9.70   12.90
 -13  12   0   -1.40   13.80
 -14 -12   0   46.70   14.20
 -14  12   0   38.10   15.30
 -15 -12   0    6.70   13.10
 -15  12   0   12.50   14.90
   0 -13   0  478.25   19.50
   0 -13   0  390.26   18.80
   0  13   0  496.85   18.30
   0  13   0  441.66   17.30
  -1 -13   0   26.60    8.60
  -1 -13   0   -9.90    7.10
   1 -13   0   28.90    7.70
   1  13   0  -16.10    7.00
   1  13   0    5.20    6.50
  -1  13   0   -0.80    6.30
  -1  13   0   11.40    7.90
   2 -13   0  525.75   18.00
  -2 -13   0  428.86   20.70
  -2 -13   0  451.85   16.90
  -2  13   0  473.05   20.20
   2  13   0  456.25   19.40
   2  13   0  502.95   16.30
  -2  13   0  493.75   16.40
  -3 -13   0   -2.50    8.70
   3 -13   0   26.40    6.20
  -3 -13   0   -5.90    5.20
   3  13   0    7.70    4.70
   3  13   0  -13.70    8.10
  -3  13   0    8.40    8.90
  -4  13   0  444.76   21.40
   4  13   0  386.56   20.30
   5 -13   0  -11.70   10.30
  -5 -13   0   -1.70   10.30
   5  13   0   -5.20    9.30
  -6 -13   0  146.69   15.50
   6 -13   0  134.99   18.00
  -6  13   0  207.68   19.10
   6  13   0  156.08   17.80
  -7 -13   0   38.70   12.30
  -7  13   0   73.39   13.10
  -8  13   0  232.58   21.40
  -9 -13   0   26.60   12.80
  -9  13   0   51.19   13.20
 -10 -13   0  165.38   22.90
 -10  13   0  178.38   22.70
 -11 -13   0   41.90   13.90
 -11  13   0   45.20   14.30
 -12 -13   0  105.79   16.60
 -12  13   0  107.89   16.90
 -13 -13   0   40.80   14.30
 -13  13   0   47.10   15.90
   0 -14   0  117.59   14.60
   0  14   0   41.60    8.20
   0  14   0   73.79    9.10
  -1 -14   0   22.10    8.50
   1 -14   0   33.00    8.00
  -1  14   0   -1.70    6.20
  -1  14   0   15.10    7.80
   1  14   0   12.70   10.10
  -2 -14   0   44.00   10.00
   2  14   0   42.80    6.50
  -2  14   0   46.30    9.40
   2  14   0   21.80    8.70
  -3 -14   0   37.20    9.90
  -3  14   0   17.70    9.10
   3  14   0   22.20    4.90
   3  14   0    1.40    8.60
  -4 -14   0   37.10   10.50
  -4  14   0   52.69   10.70
   4  14   0   32.30   10.30
  -5  14   0   24.80   10.20
   5  14   0  -15.20    9.20
  -7  14   0   50.89   12.20
  -8 -14   0    6.60   11.70
  -8  14   0   52.79   12.90
  -9 -14   0   25.30   12.80
  -9  14   0   42.50   12.90
 -10 -14   0    3.20   12.10
 -10  14   0   27.20   12.90
 -11 -14   0   31.80   13.60
 -11  14   0   36.90   13.60
   0 -15   0   68.69   10.40
   0  15   0   90.09    9.50
  -1  15   0   31.60    8.00
  -2 -15   0  147.79   17.20
   2 -15   0  169.28   12.40
   2  15   0  125.29    9.60
  -2  15   0  147.59   14.80
  -3 -15   0   33.50   10.10
  -3  15   0   26.40    9.00
   4  15   0   39.40   10.60
  -5 -15   0    6.20   10.10
  -5  15   0   19.00    9.90
  -6  15   0   63.19   12.10
  -7  15   0   32.40   11.40
  -8  15   0   54.39   12.60
 -24   0   1   19.20   12.50
 -24   0   1   11.60   13.70
 -23   0   1   -6.00   12.70
 -23   0   1    0.90   11.30
 -22   0   1    9.50   11.60
 -22   0   1   -4.60   12.40
 -21   0   1   10.60   11.40
 -21   0   1   -4.10   12.50
 -20   0   1   13.00   10.80
 -20   0   1    1.10   13.40
 -19   0   1  -17.30    9.80
 -19   0   1  -13.70   11.50
  18   0  -1    0.80   10.10
 -18   0   1   -6.00   11.80
 -18   0   1   -6.30    9.90
  17   0  -1    1.70   10.10
  17   0  -1   -1.30   11.60
 -17   0   1  -10.20   11.30
 -17   0   1  -15.90   10.20
  16   0  -1   -4.90   11.20
  16   0  -1    2.40    9.80
 -16   0   1    0.60   11.40
 -16   0   1   -7.60   10.10
 -15   0   1  -14.50    9.60
  15   0  -1   -3.30   10.60
  15   0  -1   -6.30    9.30
 -15   0   1    1.70   11.20
 -14   0   1   -7.60    8.90
  14   0  -1    2.90    9.10
 -14   0   1    0.50   10.60
  14   0  -1   14.90   10.30
 -13   0   1  -10.10    8.50
  13   0  -1  -11.70    8.70
  13   0  -1   -0.60    8.60
 -13   0   1   -2.10    9.80
  12   0  -1   -6.90    7.90
 -12   0   1    3.40    8.80
 -12   0   1   -7.80    8.10
  12   0  -1    1.40    7.90
 -11   0   1    1.70    7.10
 -11   0   1    1.20    7.70
  11   0  -1    1.40    7.80
  11   0  -1    2.90    7.10
  10   0  -1   -5.00    6.80
 -10   0   1    4.70    7.10
 -10   0   1    3.60    7.30
  10   0  -1   -3.40    6.40
  -9   0   1    3.80    6.50
  -9   0   1    4.80    6.60
   9   0  -1    2.50    6.20
   9   0  -1   -2.00    6.40
   8   0  -1    2.30    5.90
  -8   0   1    0.30    6.40
   8   0  -1    5.00    6.10
  -8   0   1  -12.40    5.40
   7   0  -1    2.50    5.90
   7   0  -1   -0.90    6.30
  -7   0   1   -4.00    6.10
  -7   0   1    5.20    6.40
  -6   0   1    4.90    5.50
   6   0  -1  -10.20    5.30
   6   0  -1   10.80    5.70
  -6   0   1   -7.40    5.10
   5   0  -1   -6.70    3.90
  -5   0   1    6.50    4.60
  -5   0   1   -1.00    4.20
   5   0  -1   -1.90    4.40
   4   0  -1    6.20    2.90
  -4   0   1    0.20    1.60
  -4   0   1    2.50    2.40
   4   0  -1    1.20    2.60
   3   0  -1    0.90    1.80
   3   0  -1   -0.10    1.50
  -3   0   1    0.00    1.10
  -3   0   1    0.20    1.00
  -2   0   1    0.20    0.60
   2   0  -1    0.50    1.00
  -2   0   1    0.10    0.70
   2   0  -1    0.30    0.80
   1   0  -1    0.20    0.50
   1   0  -1   -0.10    0.50
   0   0   1    0.20    0.50
   0   0  -1   -0.10    0.10
  -1   0  -1    0.10    0.50
   1   0   1   -0.30    0.70
  -1   0  -1   -0.10    0.30
   1   0   1    0.90    0.80
   2   0   1    1.30    1.30
   2   0   1    1.00    1.20
  -2   0  -1   -0.50    0.90
  -2   0  -1   -0.20    0.70
   3   0   1    3.70    2.30
   3   0   1    4.70    2.20
  -4   0  -1    0.90    2.70
   4   0   1    4.50    3.60
   4   0   1    0.80    3.70
  -4   0  -1    2.10    3.50
   5   0   1    5.00    4.70
   5   0   1    5.60    5.10
  -5   0  -1   -3.10    5.10
  -5   0  -1    5.80    4.90
   6   0   1    5.70    6.00
  -6   0  -1   12.10    6.20
  -6   0  -1    2.80    5.70
   6   0   1    3.60    5.60
  -7   0  -1   -2.60    5.80
  -7   0  -1    2.20    6.30
   7   0   1    2.30    6.00
   7   0   1    1.40    5.80
  -8   0  -1   -7.70    6.10
  -8   0  -1    5.80    6.80
   8   0   1   -2.80    6.00
   8   0   1   -2.10    5.70
   9   0   1   -7.10    6.70
  -9   0  -1    3.40    7.30
  -9   0  -1   -7.90    6.40
   9   0   1    5.20    6.40
 -10   0  -1  -10.10    6.60
 -10   0  -1    8.20    7.60
  10   0   1    0.10    6.80
  10   0   1    3.80    7.40
 -11   0  -1   -7.40    7.50
  11   0   1   -5.60    8.10
 -11   0  -1    2.60    8.50
  11   0   1    4.80    7.50
  12   0   1   -3.80    8.20
 -12   0  -1   -3.60    9.40
 -12   0  -1  -13.50    8.30
  12   0   1   -2.20    9.00
 -13   0  -1   -7.00    9.20
  13   0   1   12.20    9.00
 -13   0  -1    6.20   10.10
  13   0   1   11.60   10.40
  14   0   1    5.20   10.80
  14   0   1    1.10    9.10
 -14   0  -1  -11.00   10.40
  15   0   1   -4.10   11.10
 -15   0  -1   -5.60   10.20
 -15   0  -1    7.60   11.70
  15   0   1   -4.60    9.60
 -16   0  -1  -13.40   11.70
 -16   0  -1   -4.30   10.50
  16   0   1    1.10   10.10
  16   0   1   11.70   11.80
  17   0   1    0.40   10.30
  17   0   1   10.50   11.70
 -17   0  -1   -7.90   10.50
 -17   0  -1    7.00   11.60
  18   0   1  -12.00   12.20
 -18   0  -1   -6.90    9.90
 -18   0  -1  -10.70   11.20
 -19   0  -1  -11.50   18.30
 -19   0  -1   -5.00   12.10
 -20   0  -1   -4.80   12.60
 -20   0  -1   -1.80   10.60
 -21   0  -1  -12.80   12.20
 -21   0  -1   12.70   11.40
 -22   0  -1    5.90   11.20
 -22   0  -1   -0.40   12.80
 -23   0  -1  -16.80   12.60
 -23   0  -1    4.70   11.60
 -24  -1   1   23.50   14.50
 -24  -1   1   36.20   13.40
 -24   1   1   37.00   15.00
 -24   1   1   52.69   13.10
 -23  -1   1    9.80   12.80
 -23  -1   1    4.50   11.50
 -23   1   1    6.80   13.50
 -23   1   1   11.80   11.40
 -22  -1   1   77.29   15.10
 -22  -1   1   60.19   13.50
 -22   1   1   81.29   13.30
 -22   1   1   80.49   15.90
 -21  -1   1   -5.00   10.50
 -21  -1   1    1.30   14.40
 -21   1   1   -0.20   10.90
 -21   1   1    3.80   12.70
 -20  -1   1   96.29   14.10
 -20  -1   1   88.39   14.80
 -20   1   1   91.69   13.70
 -20   1   1   76.79   14.90
 -19  -1   1    4.50   10.60
 -19  -1   1   -7.00   11.30
 -19   1   1   -9.40   10.00
  19   1  -1   -1.40    9.80
 -19   1   1   17.70   13.10
 -18  -1   1  299.77   22.20
 -18  -1   1  308.27   21.70
  18  -1  -1  293.57   23.50
 -18   1   1  273.57   23.30
  18   1  -1  280.27   19.90
 -18   1   1  293.67   20.70
 -17  -1   1    1.40   11.30
  17  -1  -1    8.00   10.50
 -17  -1   1    5.40   11.70
  17  -1  -1   24.00   12.50
 -17   1   1   12.10   12.80
  17   1  -1   13.90   10.30
 -17   1   1    9.50   10.30
  17   1  -1   15.80   12.90
 -16  -1   1  956.10   32.80
 -16  -1   1  944.91   32.70
  16  -1  -1  974.90   33.80
  16  -1  -1  922.31   32.30
  16   1  -1  958.50   31.30
 -16   1   1  973.70   34.30
  16   1  -1  983.90   34.80
 -16   1   1  957.30   31.50
 -15  -1   1  137.89   19.00
  15  -1  -1  136.59   18.00
  15  -1  -1  147.19   19.70
 -15  -1   1  134.69   18.30
 -15   1   1  155.68   20.60
  15   1  -1  144.09   16.50
  15   1  -1  140.99   18.40
 -15   1   1  133.19   13.40
  14  -1  -1  541.15   23.90
  14  -1  -1  519.45   23.20
 -14  -1   1  514.95   23.90
 -14  -1   1  528.15   23.90
  14   1  -1  556.34   25.20
 -14   1   1  524.85   22.10
  14   1  -1  527.85   21.80
 -14   1   1  524.85   25.20
 -13  -1   1  490.55   22.30
  13  -1  -1  497.75   22.30
 -13  -1   1  547.55   22.80
  13  -1  -1  528.25   22.60
  13   1  -1  518.95   20.70
 -13   1   1  533.15   24.10
 -13   1   1  539.95   21.30
  13   1  -1  556.54   24.10
 -12  -1   1  691.83   24.10
 -12  -1   1  678.83   24.40
  12  -1  -1  701.03   24.00
  12  -1  -1  702.53   24.50
  12   1  -1  693.13   23.00
 -12   1   1  712.33   25.60
 -12   1   1  696.23   23.50
  12   1  -1  681.13   25.00
 -11  -1   1  490.35   19.00
  11  -1  -1  484.75   19.10
 -11  -1   1  485.85   19.70
  11  -1  -1  484.45   19.40
 -11   1   1  487.05   20.60
  11   1  -1  458.65   20.20
  11   1  -1  480.65   18.00
 -11   1   1  471.25   18.40
  10  -1  -1  194.78   13.90
  10  -1  -1  193.88   13.40
 -10  -1   1  187.08   13.80
 -10   1   1  180.48   12.60
  10   1  -1  203.28   14.90
  10   1  -1  198.58   12.40
 -10   1   1  173.98   14.70
   9  -1  -1 1838.32   42.90
  -9  -1   1 1846.52   43.70
   9  -1  -1 1818.02   43.70
  -9  -1   1 1839.22   42.70
   9   1  -1 1815.92   42.30
  -9   1   1 1851.71   44.10
  -9   1   1 1843.52   42.60
   9   1  -1 1778.32   43.70
   8  -1  -1 1416.56   34.10
  -8  -1   1 1434.06   34.00
   8  -1  -1 1426.36   35.10
  -8  -1   1 1455.05   35.10
  -8   1   1 1452.15   35.40
   8   1  -1 1395.16   33.60
   8   1  -1 1372.06   37.30
  -8   1   1 1443.66   33.90
  -7  -1   1 2617.44   58.09
  -7  -1   1 2688.33   59.39
   7  -1  -1 2714.43   58.39
   7  -1  -1 2656.13   59.29
  -7   1   1 2658.03   59.49
   7   1  -1 2830.82   59.69
  -7   1   1 2719.13   58.19
   7   1  -1 2592.34   57.89
  -6  -1   1  394.86   15.20
   6  -1  -1  421.56   15.30
   6  -1  -1  388.46   13.60
  -6  -1   1  424.36   13.70
   6   1  -1  415.36   13.60
   6   1  -1  408.36   15.30
  -6   1   1  430.96   15.50
  -6   1   1  411.76   13.50
   4  -1  -1 2877.11   61.69
  -4  -1   1 3031.40   60.69
   4  -1  -1 2916.11   60.79
   4   1  -1 2891.31   60.59
  -2  -1   1   -0.20    0.90
  -2  -1   1    0.90    0.50
   2   1  -1   -0.40    0.60
  -2   1   1    0.00    0.80
  -2   1   1    0.20    0.60
  -1  -1   1   -0.20    0.60
   1  -1  -1    0.40    0.60
   1   1  -1    0.20    0.50
  -1   1   1   -1.10    0.60
  -1   1   1    0.30    0.60
   1   1  -1    0.10    0.80
   0  -1   1    0.30    0.30
   0  -1  -1   -0.60    0.60
   0   1  -1   -0.50    0.50
   0   1   1    0.80    0.50
   0   1  -1    0.20    0.50
   0   1   1   -1.20    0.70
  -1  -1  -1   -0.80    0.70
  -1   1  -1   -0.70    0.70
   2   1   1  175.08    4.80
  -3  -1  -1   -0.10    1.60
  -3   1  -1   -2.30    1.80
  -3   1  -1    2.70    1.40
   4  -1   1  233.28   10.20
  -4  -1  -1  233.18    9.60
   4  -1   1  232.58    8.80
  -4  -1  -1  253.77    8.60
   4   1   1  237.38   10.10
  -4   1  -1  250.67   10.20
   4   1   1  240.68    8.30
  -4   1  -1  242.58    8.30
  -5  -1  -1   47.70    5.50
   5  -1   1   57.49    6.90
   5  -1   1   41.20    5.60
  -5  -1  -1   32.40    6.00
  -5   1  -1   68.69    8.20
   5   1   1   51.29    7.30
  -5   1  -1   49.70    6.80
   5   1   1   37.00    6.10
   6  -1   1  519.95   17.50
  -6  -1  -1  511.55   17.60
  -6  -1  -1  545.05   16.20
   6  -1   1  520.85   16.30
   6   1   1  527.55   17.80
  -6   1  -1  516.45   16.20
  -6   1  -1  542.15   18.20
   6   1   1  509.25   15.50
  -7  -1  -1 2903.91   64.39
  -7  -1  -1 2810.32   63.29
   7  -1   1 3226.88   64.99
   7  -1   1 2773.02   63.19
  -7   1  -1 2851.71   63.09
   7   1   1 2799.82   62.99
  -7   1  -1 2891.91   64.79
   7   1   1 3139.09   64.69
  -8  -1  -1  120.79   11.90
   9  -1   1  558.34   19.20
  -9  -1  -1  581.54   19.30
   9  -1   1  547.95   19.60
  -9  -1  -1  556.74   19.90
  -9   1  -1  570.84   20.60
   9   1   1  549.35   18.20
   9   1   1  550.54   20.20
  -9   1  -1  563.54   18.70
 -10  -1  -1  121.89   13.30
  10  -1   1  114.59   13.20
  10  -1   1  125.49   13.00
 -10  -1  -1  120.99   13.60
  10   1   1  112.39   11.30
  10   1   1  124.99   14.50
 -10   1  -1  140.19   15.00
 -10   1  -1  104.59   12.10
 -11  -1  -1 1975.20   48.10
 -11  -1  -1 1964.10   47.30
  11  -1   1 1903.31   47.90
  11  -1   1 1929.21   47.20
  11   1   1 1924.71   48.20
 -11   1  -1 1991.40   48.90
 -11   1  -1 1931.11   48.90
  11   1   1 1979.00   46.80
  12  -1   1  105.29   15.10
 -12  -1  -1  107.79   11.80
  12  -1   1  122.99   16.20
 -12  -1  -1  127.29   16.20
 -12   1  -1  133.69   17.50
  12   1   1  108.79   13.50
 -12   1  -1  106.69   10.90
  12   1   1  101.29   11.70
 -13  -1  -1  800.72   27.60
  13  -1   1  771.72   27.50
  13  -1   1  763.32   27.10
 -13  -1  -1  794.82   27.80
  13   1   1  773.62   25.70
 -13   1  -1  767.32   26.30
 -13   1  -1  778.52   28.80
  13   1   1  780.62   28.50
 -14  -1  -1   83.29   12.50
  14  -1   1   92.09   12.70
  14  -1   1   90.99   12.60
 -14  -1  -1   71.89   12.00
  14   1   1   92.09   11.40
  14   1   1   78.89   12.60
 -14   1  -1   71.79   11.20
 -14   1  -1   80.49   12.90
  15  -1   1  425.66   23.90
 -15  -1  -1  388.76   22.60
 -15  -1  -1  434.16   23.70
 -15   1  -1  420.96   21.60
  15   1   1  401.06   21.30
 -15   1  -1  416.16   25.20
  15   1   1  430.36   24.70
 -16  -1  -1  196.18   20.10
 -16  -1  -1  228.28   20.90
  16  -1   1  208.88   19.60
 -16   1  -1  205.98   19.30
  16   1   1  205.08   22.40
  16   1   1  223.38   19.00
 -16   1  -1  202.78   22.70
 -17  -1  -1  156.58   19.80
 -17  -1  -1  175.38   19.60
  17  -1   1  162.08   20.60
  17  -1   1  136.69   18.90
 -17   1  -1  180.38   18.40
  17   1   1  154.08   17.80
 -17   1  -1  151.18   16.90
  17   1   1  173.98   25.10
 -18  -1  -1  102.29   14.30
 -18  -1  -1  103.29   14.40
  18  -1   1  119.69   14.60
 -18   1  -1  103.99   13.00
  18   1   1   94.49   12.80
 -18   1  -1  100.79   15.00
 -19  -1  -1   46.80   12.70
 -19  -1  -1   25.80   12.60
 -19   1  -1   43.90   11.70
 -19   1  -1   37.00   13.40
 -20  -1  -1   59.39   13.60
 -20  -1  -1   56.49   25.30
 -20   1  -1   57.59   12.10
 -20   1  -1   45.00   14.30
 -21  -1  -1    9.10   12.60
 -21  -1  -1    7.10   11.60
 -21   1  -1   -3.60   13.00
 -21   1  -1   14.20   11.00
 -22  -1  -1   50.09   13.20
 -22  -1  -1   25.30   13.20
 -22   1  -1   43.90   12.10
 -22   1  -1   48.90   15.20
 -23  -1  -1   12.40   13.20
 -23  -1  -1   13.10   12.10
 -23   1  -1   13.60   14.30
 -23   1  -1   11.90   11.70
 -24  -2   1   39.20   13.70
 -24  -2   1   33.70   14.10
 -24   2   1   16.90   11.70
 -24   2   1   16.70   14.60
 -23  -2   1    2.40   12.90
 -23  -2   1    4.40   11.60
 -23   2   1   10.30   13.70
 -23   2   1   13.30   11.00
 -22  -2   1   18.20   12.70
 -22  -2   1   22.90   12.30
 -22   2   1   18.20   10.90
 -22   2   1    9.90   14.20
 -21  -2   1    1.00   11.00
 -21  -2   1   -1.20   11.80
 -21   2   1   -7.80   10.00
 -21   2   1   -9.00   12.90
 -20  -2   1   46.40   13.00
 -20  -2   1   62.99   13.80
 -20   2   1   38.20   11.30
  20   2  -1   42.30   11.40
 -20   2   1   37.70   13.80
 -19  -2   1    0.70   11.00
 -19  -2   1   -4.00   11.10
  19  -2  -1    6.10   13.10
 -19   2   1    0.00   10.00
  19   2  -1   -6.80    9.30
 -19   2   1   -7.50   12.40
 -18  -2   1  146.99   19.60
  18  -2  -1  187.08   21.80
 -18   2   1  160.18   22.60
 -18   2   1  149.19   18.00
 -17  -2   1    6.80   11.40
 -17  -2   1   -5.40   11.10
  17  -2  -1    7.70   11.20
 -17   2   1   -0.10   12.00
 -17   2   1  -11.60    9.50
  17   2  -1    0.20    9.20
  16  -2  -1   90.29   13.00
  16  -2  -1   94.39   13.50
 -16  -2   1   91.49   12.70
 -16  -2   1   86.99   13.40
 -16   2   1   80.79   12.00
 -16   2   1  108.09   15.80
  16   2  -1  104.89   11.90
  16   2  -1   88.89   14.10
  15  -2  -1   -1.20   11.90
  15  -2  -1    1.00   10.00
 -15  -2   1    3.30   10.90
 -15  -2   1  -11.30   10.00
  15   2  -1   13.30    8.80
  15   2  -1   14.10   11.30
 -15   2   1    4.20   12.10
 -15   2   1   -2.90    9.20
  14  -2  -1  645.04   26.40
 -14  -2   1  688.63   25.40
  14  -2  -1  671.73   25.60
 -14  -2   1  641.04   26.40
  14   2  -1  665.73   27.90
  14   2  -1  668.63   23.50
 -14   2   1  676.93   24.30
 -14   2   1  683.53   28.60
  13  -2  -1   76.99   12.10
 -13  -2   1   43.40   10.30
  13  -2  -1   66.39   10.50
 -13   2   1   59.69   12.70
  13   2  -1   54.59    9.40
  13   2  -1   69.29   12.60
 -13   2   1   43.10    9.20
 -12  -2   1  816.02   26.00
 -12  -2   1  844.92   27.90
  12  -2  -1  825.12   27.90
  12  -2  -1  839.52   26.30
  12   2  -1  844.92   28.60
 -12   2   1  837.62   28.50
 -12   2   1  871.41   29.20
  12   2  -1  844.52   24.90
  11  -2  -1   67.29   10.30
  11  -2  -1   78.39    9.00
 -11  -2   1   48.60    8.30
 -11  -2   1   61.39   10.40
  11   2  -1   50.79    9.30
 -11   2   1   69.89   11.00
  11   2  -1   70.29    8.30
 -11   2   1   58.09    8.20
 -10  -2   1  634.24   22.60
 -10  -2   1  660.13   20.60
  10  -2  -1  668.43   23.00
  10   2  -1  673.83   19.70
  10   2  -1  619.24   23.00
 -10   2   1  648.44   20.00
 -10   2   1  655.83   23.20
  -9  -2   1  401.86   17.30
  -9  -2   1  392.66   14.90
   9  -2  -1  371.46   17.30
  -9   2   1  385.86   14.30
   9   2  -1  366.46   17.40
   9   2  -1  384.86   14.00
  -9   2   1  382.26   17.90
   8  -2  -1  698.83   19.60
  -8  -2   1  695.63   21.80
   8  -2  -1  724.93   22.00
  -8  -2   1  713.83   19.30
   8   2  -1  675.23   21.80
   8   2  -1  691.53   18.80
  -8   2   1  697.33   22.30
  -8   2   1  713.03   19.20
  -7  -2   1  328.67   14.80
   7  -2  -1  306.97   12.20
   7  -2  -1  337.97   15.30
  -7  -2   1  322.97   12.10
  -7   2   1  333.57   11.70
   7   2  -1  332.37   15.10
   7   2  -1  345.77   11.70
  -7   2   1  332.97   15.40
   6  -2  -1 1519.25   36.60
  -6  -2   1 1514.85   36.50
   6  -2  -1 1527.85   34.10
  -6  -2   1 1520.65   33.80
  -6   2   1 1556.04   34.00
   6   2  -1 1501.25   36.50
   6   2  -1 1520.45   33.60
  -6   2   1 1558.24   36.90
   5  -2  -1  432.46   12.30
  -5  -2   1  451.65   12.10
   5  -2  -1  439.36   15.50
  -5  -2   1  405.06   15.20
  -5   2   1  431.46   12.10
   5   2  -1  414.36   15.40
   5   2  -1  460.45   11.90
   3  -2  -1 1243.08   27.00
   3  -2  -1 1225.68   25.10
  -3  -2   1 1005.80   26.30
   3   2  -1 1235.78   26.90
   2  -2  -1   93.29    3.70
   2  -2  -1   90.59    5.40
   2   2  -1  113.89    5.30
   1  -2  -1 1249.57   26.30
   0  -2   1  394.06    9.30
   0   2  -1  445.36    9.30
  -2  -2  -1  843.22   19.50
  -4  -2  -1 2774.12   57.09
   4  -2   1 2716.83   56.99
  -4  -2  -1 2766.12   59.19
   4  -2   1 2650.73   59.39
   4   2   1 2773.92   59.19
   4   2   1 2766.32   56.99
  -4   2  -1 2722.73   56.89
  -4   2  -1 2790.02   59.79
  -6  -2  -1  467.15   17.20
  -6  -2  -1  486.75   14.40
   6  -2   1  442.96   14.50
   6   2   1  486.85   13.80
  -6   2  -1  460.15   14.10
  -6   2  -1  497.35   18.00
  -7  -2  -1 4101.69   87.39
   7  -2   1 4089.39   87.39
  -7  -2  -1 4307.77   89.79
  -7   2  -1 4110.49   87.29
  -7   2  -1 4157.08   89.99
   7   2   1 4225.28   87.29
   8  -2   1    8.00    7.10
   8  -2   1    2.00    5.60
  -8  -2  -1    3.70    5.80
  -8  -2  -1   -6.60    7.30
  -8   2  -1    8.30    5.50
  -8   2  -1    1.70    7.20
   8   2   1   -2.10    6.60
   8   2   1    9.90    5.00
  -9  -2  -1 2082.29   46.50
   9  -2   1 1818.12   45.80
   9  -2   1 2032.90   48.40
  -9  -2  -1 1848.52   50.79
   9   2   1 2044.20   48.50
  -9   2  -1 2081.39   46.00
   9   2   1 2172.38   46.10
 -10  -2  -1  309.67   15.50
 -10  -2  -1  272.57   17.20
  10  -2   1  276.47   16.50
  10   2   1  275.57   17.60
  10   2   1  307.87   13.90
 -10   2  -1  297.77   18.20
 -10   2  -1  292.77   14.20
  11  -2   1  883.11   28.60
 -11  -2  -1  925.01   27.00
 -11  -2  -1  929.41   29.20
  11  -2   1  921.91   27.20
 -11   2  -1  943.41   26.50
  11   2   1  918.11   26.10
 -11   2  -1  979.30   30.40
  11   2   1  931.11   29.40
 -12  -2  -1  121.69   13.50
  12  -2   1  125.99   15.80
 -12  -2  -1  118.09   13.30
  12  -2   1  112.89   15.40
 -12   2  -1  103.19   13.60
 -12   2  -1  107.69   12.80
  12   2   1  103.49   12.80
  12   2   1  141.39   14.10
  13  -2   1  196.08   18.20
  13  -2   1  232.68   18.00
 -13  -2  -1  236.18   18.10
 -13  -2  -1  199.28   18.90
  13   2   1  218.88   19.60
 -13   2  -1  225.78   20.90
 -13   2  -1  205.18   16.10
  13   2   1  196.78   15.20
  14  -2   1  212.38   19.70
 -14  -2  -1  187.18   18.30
 -14  -2  -1  201.38   19.50
  14  -2   1  207.58   18.80
 -14   2  -1  199.88   16.90
 -14   2  -1  233.38   22.20
  14   2   1  212.58   16.20
  15  -2   1   73.09   12.20
 -15  -2  -1   79.89   13.80
 -15  -2  -1   78.79   12.80
  15  -2   1   88.39   12.70
  15   2   1   72.29   10.60
 -15   2  -1   58.69   11.10
 -15   2  -1   82.69   13.80
  15   2   1   79.79   13.40
 -16  -2  -1   51.49   12.40
 -16  -2  -1   47.20   12.60
  16  -2   1   51.49   12.10
  16  -2   1   49.40   12.30
  16   2   1   42.60   10.40
  16   2   1   37.10   12.90
 -16   2  -1   52.89   14.10
 -16   2  -1   52.29   11.10
  17  -2   1   72.69   12.90
 -17  -2  -1   62.89   12.40
 -17  -2  -1   68.59   12.40
 -17   2  -1   71.19   11.60
 -17   2  -1   65.69   13.50
  17   2   1   60.79   11.20
  18  -2   1   84.69   13.30
 -18  -2  -1   70.59   12.80
 -18  -2  -1   60.29   12.50
 -18   2  -1   88.79   12.40
  18   2   1   85.49   12.10
 -19  -2  -1   10.00   12.00
 -19  -2  -1   13.50   11.50
 -19   2  -1   19.80   10.40
  19   2   1   11.10   10.40
 -19   2  -1    6.50   12.80
 -20  -2  -1   19.60   12.50
 -20  -2  -1   28.30   12.20
 -20   2  -1   21.80   14.00
 -20   2  -1   52.39   21.00
 -21  -2  -1   12.20   12.50
 -21  -2  -1   17.40   11.90
 -21   2  -1   27.00   11.40
 -21   2  -1   10.40   13.80
 -22  -2  -1    0.30   12.40
 -22  -2  -1   25.50   12.20
 -22   2  -1   40.40   11.80
 -22   2  -1    8.20   13.90
 -23  -2  -1   18.20   12.40
 -23  -2  -1    3.70   12.80
 -23   2  -1   25.70   11.60
 -23   2  -1   -8.30   13.80
 -23  -3   1   10.50   12.00
 -23  -3   1    3.00   12.60
 -23   3   1   19.00   11.10
 -23   3   1    8.20   14.40
 -22  -3   1    0.20   12.10
 -22  -3   1    9.10   12.10
 -22   3   1    8.30   10.90
 -22   3   1    7.30   13.50
 -21  -3   1    1.70   11.60
 -21  -3   1   -4.30   11.30
  21   3  -1   -6.40   10.70
 -21   3   1    8.20   13.10
 -21   3   1   18.80   10.70
 -20  -3   1   40.60   12.80
 -20  -3   1   55.89   13.70
  20   3  -1   38.10   10.80
 -20   3   1   51.69   11.10
 -20   3   1   44.60   14.30
  19  -3  -1   -4.70   11.20
 -19  -3   1    4.30   11.80
 -19  -3   1   -5.20   10.80
 -19   3   1   -0.50    9.50
 -19   3   1   -3.80   12.40
  18  -3  -1   77.79   13.10
 -18  -3   1   63.19   12.70
 -18  -3   1   82.69   14.20
  18   3  -1   77.29   11.10
 -18   3   1   59.69   15.80
 -18   3   1   66.49   11.30
 -17  -3   1   -1.00   11.20
 -17  -3   1   -2.10   10.70
  17  -3  -1    4.10   10.90
 -17   3   1   -2.00    9.20
  17   3  -1    8.80    8.90
 -17   3   1   -2.50   13.20
  16  -3  -1  104.49   13.70
 -16  -3   1  128.09   13.70
  16  -3  -1  134.49   19.40
 -16  -3   1  137.29   19.60
  16   3  -1  116.69   16.90
  16   3  -1  133.99   15.60
 -16   3   1  120.39   15.20
 -16   3   1  122.89   16.80
 -15  -3   1   -0.30    9.80
  15  -3  -1    7.70   10.10
 -15  -3   1   -9.40   10.10
  15  -3  -1    9.20   11.10
 -15   3   1   18.20   12.70
 -15   3   1   10.70    9.00
  15   3  -1   10.00    8.50
  15   3  -1    4.80   11.90
 -14  -3   1  358.76   22.00
  14  -3  -1  372.26   20.20
  14   3  -1  383.36   17.60
 -14   3   1  368.36   18.80
  14   3  -1  418.86   24.40
 -14   3   1  383.96   24.60
 -13  -3   1    6.60   10.20
  13  -3  -1   10.30    8.80
  13  -3  -1   10.80   10.70
 -13  -3   1    4.10    9.10
  13   3  -1   20.60    7.90
  13   3  -1   17.40   10.70
 -13   3   1    5.00    8.00
 -13   3   1   11.60   11.90
  12  -3  -1  320.97   19.60
  12  -3  -1  333.67   17.20
 -12  -3   1  340.27   17.10
 -12  -3   1  327.77   19.90
  12   3  -1  322.07   16.50
  12   3  -1  319.37   20.60
 -12   3   1  331.07   16.00
 -12   3   1  344.47   21.40
 -11  -3   1   -4.10    8.80
  11  -3  -1   -5.80    6.80
 -11  -3   1   -1.50    7.30
  11  -3  -1    8.40    8.80
  11   3  -1   -5.50    9.10
 -11   3   1    4.90    9.70
 -11   3   1    5.90    6.60
  11   3  -1    3.70    6.20
  10  -3  -1  606.64   23.00
 -10  -3   1  637.94   19.40
  10  -3  -1  629.04   20.00
 -10  -3   1  625.74   23.20
 -10   3   1  605.64   18.90
  10   3  -1  614.04   23.20
  10   3  -1  625.84   18.30
 -10   3   1  638.64   24.10
   9  -3  -1   26.10    6.20
  -9  -3   1   30.00    6.40
  -9  -3   1   28.80    9.10
   9  -3  -1   32.90    9.30
  -9   3   1   23.20    8.40
   9   3  -1   21.80    5.40
  -9   3   1   29.10    6.00
   9   3  -1   19.10    7.90
  -8  -3   1  397.56   13.20
   8  -3  -1  396.06   17.20
   8  -3  -1  380.56   13.70
  -8  -3   1  401.36   17.50
  -8   3   1  398.76   13.20
   8   3  -1  386.06   17.50
  -8   3   1  406.96   18.10
   8   3  -1  392.16   12.40
  -7  -3   1  937.91   22.40
  -7  -3   1  980.80   26.50
   7  -3  -1  931.71   23.00
   7  -3  -1  937.61   26.60
   7   3  -1  923.41   26.50
  -7   3   1  945.51   22.70
  -7   3   1  968.00   27.10
   7   3  -1  964.30   22.00
  -6  -3   1 1433.36   31.20
   6  -3  -1 1410.56   31.90
   6  -3  -1 1406.26   35.20
  -6  -3   1 1432.26   35.30
  -6   3   1 1451.35   31.80
  -6   3   1 1432.86   35.50
   6   3  -1 1495.15   35.20
   6   3  -1 1441.26   30.90
   5  -3  -1  179.38    7.80
  -5  -3   1  158.18   12.30
  -5  -3   1  192.88    6.70
   5  -3  -1  202.88   12.90
  -5   3   1  189.58   13.30
   5   3  -1  177.98   12.30
   5   3  -1  201.08    6.10
  -5   3   1  191.78    7.70
   4  -3  -1  588.54   14.30
   4  -3  -1  607.74   18.50
  -4  -3   1  587.74   18.00
  -4   3   1  595.24   18.40
   4   3  -1  585.64   17.90
   3  -3  -1   33.10    4.50
   3  -3  -1   45.60    6.30
   3  -3  -1   32.20    4.50
  -3  -3   1   29.20    5.50
  -3   3   1   32.50    5.60
   3   3  -1   30.00    5.60
   2  -3  -1  555.44   15.60
  -2  -3   1  570.54   15.30
   2  -3  -1  566.34   13.30
  -2   3   1  562.04   15.20
  -2   3   1  555.14   13.20
   2   3  -1  566.74   15.10
  -1  -3   1  571.74   13.00
  -1  -3   1  567.74   14.20
   1  -3  -1  559.54   14.50
   1  -3  -1  570.94   13.60
   1   3  -1  558.34   13.90
  -1   3   1  549.45   14.10
   1   3  -1  574.94   13.00
  -1   3   1  551.84   13.40
   0  -3  -1  197.28    7.40
   0  -3  -1  223.88    7.80
   0  -3   1  201.78    6.90
   0  -3   1  220.08    7.80
   0   3  -1  210.38    6.50
   0   3   1  200.08    7.00
   0   3   1  221.28    7.50
   0   3  -1  215.18    7.40
  -1  -3  -1 3236.38   66.49
  -1  -3  -1 3153.68   65.29
   1  -3   1 3112.39   66.59
  -1   3  -1 3143.79   66.59
   1   3   1 3258.17   65.29
  -1   3  -1 3246.28   64.49
   1   3   1 3126.39   66.29
   2  -3   1  222.48   10.30
  -2  -3  -1  207.98    6.70
  -2  -3  -1  213.98   10.20
   2   3   1  227.38    9.80
  -2   3  -1  243.68   10.40
   2   3   1  215.78    6.60
  -3  -3  -1   13.60    5.70
  -3  -3  -1    7.90    2.90
   3  -3   1   20.80    5.70
  -3  -3  -1   10.20    2.80
  -3   3  -1   17.20    5.90
   3   3   1   12.20    5.10
  -4  -3  -1  341.67    9.30
  -4  -3  -1  348.27   14.30
   4  -3   1  336.77   14.40
   4  -3   1  312.97    9.40
  -4   3  -1  343.47   15.00
  -4   3  -1  314.37    8.50
   4   3   1  356.46   14.10
   5  -3   1 2337.17   51.19
  -5  -3  -1 2417.66   54.49
  -5  -3  -1 2439.56   51.29
   5  -3   1 2637.04   55.49
  -5   3  -1 2395.46   50.89
   5   3   1 2420.56   51.19
   5   3   1 2551.94   54.69
  -5   3  -1 2380.96   55.19
  -6  -3  -1  768.72   18.60
   6  -3   1  722.33   24.70
   6  -3   1  745.03   18.70
  -6  -3  -1  750.52   22.30
  -6   3  -1  784.22   23.50
   6   3   1  728.83   24.20
  -6   3  -1  744.33   18.20
   6   3   1  771.12   18.20
   7  -3   1   71.99    8.80
  -7  -3  -1   65.29    7.80
  -7  -3  -1   66.69    8.80
   7  -3   1   63.09    8.30
   7   3   1   66.69    6.80
   7   3   1   75.49    9.10
  -7   3  -1   53.69    7.10
  -7   3  -1   67.49    9.10
   8  -3   1  698.53   19.70
  -8  -3  -1  706.63   19.50
   8  -3   1  696.73   23.30
   8   3   1  695.33   23.10
   8   3   1  708.93   18.70
  -8   3  -1  692.93   18.90
   9  -3   1 1400.66   37.90
  -9  -3  -1 1459.45   38.30
  -9  -3  -1 1452.45   34.60
   9  -3   1 1437.56   34.70
  -9   3  -1 1426.66   34.00
   9   3   1 1466.35   34.00
  -9   3  -1 1491.05   38.90
   9   3   1 1450.85   37.90
 -10  -3  -1  269.87   18.10
 -10  -3  -1  285.67   14.40
  10  -3   1  287.87   17.30
  10  -3   1  285.57   14.60
 -10   3  -1  293.77   19.10
  10   3   1  271.97   17.50
  10   3   1  213.78   12.10
 -10   3  -1  251.07   13.00
 -11  -3  -1  547.55   23.50
 -11  -3  -1  595.34   20.30
  11  -3   1  590.64   20.80
  11  -3   1  566.84   23.10
  11   3   1  569.04   24.00
 -11   3  -1  591.54   24.80
 -11   3  -1  581.94   19.30
 -12  -3  -1  148.99   15.20
  12  -3   1  134.89   16.80
  12  -3   1  148.19   15.40
 -12  -3  -1  147.29   14.30
  12   3   1  140.19   12.80
  12   3   1  144.19   18.60
 -12   3  -1  168.08   19.80
 -12   3  -1  124.29   13.20
 -13  -3  -1   61.29   12.00
  13  -3   1   77.29   10.80
  13  -3   1   79.79   12.30
  13   3   1   58.69   11.70
  13   3   1   80.19    9.70
 -13   3  -1   64.89    9.50
 -13   3  -1  101.99   14.60
  14  -3   1  188.68   18.20
  14  -3   1  156.38   19.20
 -14  -3  -1  147.19   19.40
 -14  -3  -1  161.58   17.30
  14   3   1  182.98   15.10
 -14   3  -1  153.08   15.20
 -14   3  -1  189.18   22.00
  14   3   1  157.18   21.00
 -15  -3  -1  126.99   17.70
 -15  -3  -1  120.09   15.50
  15  -3   1  123.89   14.60
  15  -3   1  140.19   18.30
  15   3   1  141.79   15.20
 -15   3  -1   97.79   14.30
  15   3   1  132.59   15.30
 -15   3  -1  114.99   11.90
 -16  -3  -1   -2.60   10.40
  16  -3   1    4.80   10.50
 -16  -3  -1    4.30   11.40
  16   3   1   -0.60    8.60
 -16   3  -1    6.10   13.30
 -16   3  -1    1.80    9.00
  17  -3   1   70.29   12.30
 -17  -3  -1   71.09   12.30
 -17   3  -1   74.19   15.80
 -17   3  -1   68.09   11.40
  17   3   1   74.69   11.10
 -18  -3  -1   15.60   11.60
  18  -3   1   30.30   11.30
 -18  -3  -1   31.80   11.60
 -18   3  -1   22.10   13.20
 -18   3  -1   32.10   10.90
 -19  -3  -1    6.40   11.60
 -19  -3  -1    8.50   11.60
  19  -3   1    3.70   11.90
  19   3   1    1.40    9.80
 -19   3  -1   14.20   10.00
 -19   3  -1    3.90   13.80
 -20  -3  -1   11.50   12.00
 -20  -3  -1    6.90   12.00
  20   3   1   14.00   10.30
 -20   3  -1   29.40   10.70
 -20   3  -1    7.10   13.30
 -21  -3  -1    6.20   12.00
 -21  -3  -1   -0.80   12.10
 -21   3  -1    9.00   10.10
 -21   3  -1    3.80   14.20
 -22  -3  -1   22.70   12.70
 -22  -3  -1   20.30   12.40
 -22   3  -1   19.00   14.80
 -22   3  -1    8.30   10.70
 -23  -3  -1    8.80   12.60
 -23  -3  -1    3.50   12.30
 -23   3  -1   -2.80   14.90
 -23   3  -1   20.80   11.10
 -23  -4   1   18.30   12.90
 -23  -4   1    0.90   20.50
 -23   4   1    5.50   14.90
 -23   4   1    2.40   10.30
 -22  -4   1   45.80   13.10
 -22  -4   1   42.80   13.70
 -22   4   1   28.70   15.00
 -22   4   1   35.30   11.00
 -21  -4   1    2.90   11.50
 -21  -4   1    0.90   11.70
 -21   4   1    4.10   14.20
 -21   4   1   10.70    9.70
 -20  -4   1   70.09   12.80
  20  -4  -1  110.69   16.70
 -20  -4   1   86.69   14.40
 -20   4   1   95.89   12.30
 -20   4   1  109.09   17.40
  20   4  -1   76.49   13.60
 -19  -4   1   21.00   12.60
 -19  -4   1   18.50   11.10
  19  -4  -1   43.00   12.30
 -19   4   1   30.60   14.80
 -19   4   1   46.40   10.70
  19   4  -1   20.70    9.40
 -18  -4   1  224.78   22.50
 -18  -4   1  202.58   18.90
 -18   4   1  209.18   17.70
 -18   4   1  233.78   25.30
  18   4  -1  233.18   17.00
  17  -4  -1  192.28   19.90
 -17  -4   1  125.79   16.00
 -17  -4   1  117.59   13.20
  17   4  -1  116.29   14.80
 -17   4   1  126.49   16.10
 -16  -4   1  904.41   30.20
  16  -4  -1  967.70   31.60
 -16  -4   1  999.00   34.80
 -16   4   1  976.10   36.50
 -16   4   1  951.30   29.60
  16   4  -1  940.91   28.40
  15  -4  -1  243.08   18.90
 -15  -4   1  206.68   20.70
  15  -4  -1  200.58   21.50
  15   4  -1  226.48   14.90
  15   4  -1  239.48   24.10
 -15   4   1  210.98   16.30
 -15   4   1  212.88   23.10
 -14  -4   1  847.72   31.30
  14  -4  -1  846.22   27.40
  14  -4  -1  804.02   31.20
 -14  -4   1  784.22   26.10
  14   4  -1  818.92   24.40
 -14   4   1  830.52   25.70
 -14   4   1  852.21   32.70
  14   4  -1  833.92   32.20
  13  -4  -1  855.51   34.20
 -13  -4   1  851.61   25.90
 -13  -4   1  859.21   30.20
  13  -4  -1  881.51   27.10
  13   4  -1  825.32   30.80
 -13   4   1  896.91   32.60
 -12  -4   1 1013.40   32.90
  12  -4  -1  997.00   28.70
  12  -4  -1  980.60   32.30
 -12  -4   1  989.60   27.70
  12   4  -1 1104.99   26.70
 -12   4   1 1023.30   33.80
  12   4  -1 1010.30   33.00
 -12   4   1  992.90   27.40
 -11  -4   1 1267.27   36.20
  11  -4  -1 1278.37   36.70
 -11  -4   1 1248.88   31.20
 -11   4   1 1240.08   37.20
  11   4  -1 1229.88   30.10
 -11   4   1 1262.17   31.30
  11   4  -1 1235.08   36.20
 -10  -4   1 1981.40   43.90
  10  -4  -1 1938.41   49.00
 -10  -4   1 2005.50   49.00
  10  -4  -1 1737.03   44.30
 -10   4   1 1947.31   44.00
  10   4  -1 2007.30   43.20
  10   4  -1 1965.90   48.70
 -10   4   1 2004.80   49.50
  -9  -4   1 1933.61   47.30
   9  -4  -1 1906.11   43.20
   9  -4  -1 1895.51   47.50
  -9  -4   1 1870.11   42.10
   9   4  -1 1884.41   47.10
  -9   4   1 1912.51   42.60
   9   4  -1 1963.30   41.70
  -9   4   1 1929.11   47.70
   8  -4  -1 3486.55   74.19
  -8  -4   1 3488.55   73.29
  -8  -4   1 3620.64   81.69
   8  -4  -1 3410.96   78.29
   8   4  -1 3511.05   72.89
  -8   4   1 3598.04   78.89
   8   4  -1 3456.25   77.99
  -8   4   1 3559.34   73.99
  -7  -4   1 1198.88   31.30
  -7  -4   1 1135.99   25.40
   7  -4  -1 1123.39   31.10
   7  -4  -1 1123.89   26.60
   7   4  -1 1173.28   25.00
   7   4  -1 1130.39   30.80
  -7   4   1 1154.88   26.40
  -7   4   1 1170.78   31.70
   6  -4  -1 3575.34   74.69
   6  -4  -1 3467.65   78.39
  -6  -4   1 3716.13   78.69
  -6   4   1 3635.54   78.69
   5  -4  -1 2351.56   53.79
   5  -4  -1 2314.67   49.80
  -5  -4   1 2398.96   53.69
  -5   4   1 2442.76   53.79
  -4  -4   1  940.91   25.30
   4  -4  -1  944.81   21.40
   4  -4  -1  958.10   25.50
   4  -4  -1  951.50   21.40
  -4   4   1  975.40   25.50
   4   4  -1  973.20   25.00
   3  -4  -1 2654.43   58.59
  -3  -4   1 2702.03   58.39
   3  -4  -1 2667.63   55.69
   3   4  -1 2701.03   57.89
  -3   4   1 2694.73   58.39
   2  -4  -1  226.48    8.10
  -2  -4   1  239.28    6.80
  -2  -4   1  207.18   10.90
   2  -4  -1  230.38   11.60
   2   4  -1  198.48    6.70
  -2   4   1  209.08    7.60
  -2   4   1  208.18   10.90
   2   4  -1  217.68   10.30
  -1  -4   1 1285.27   27.70
   1  -4  -1 1237.28   29.10
   1  -4  -1 1241.28   27.90
  -1  -4   1 1282.37   28.70
   1   4  -1 1254.17   28.20
  -1   4   1 1240.18   28.80
   1   4  -1 1274.97   27.50
  -1   4   1 1262.67   27.90
   0  -4   1  579.44   14.90
   0  -4  -1  580.14   15.50
   0  -4  -1  608.64   15.80
   0  -4   1  583.84   15.60
   0   4   1  565.94   15.20
   0   4  -1  595.04   15.70
   0   4  -1  587.04   14.30
   0   4   1  591.34   15.40
   1  -4   1 1518.45   35.20
  -1  -4  -1 1532.95   33.60
  -1  -4  -1 1610.64   35.20
   1  -4   1 1591.24   33.00
   1   4   1 1521.95   33.40
   1   4   1 1553.04   34.80
  -1   4  -1 1595.24   35.40
  -1   4  -1 1565.84   32.60
  -2  -4  -1  120.89    6.50
  -2  -4  -1  158.68   10.60
   2  -4   1  151.58   10.30
  -2   4  -1  163.48   11.00
   2   4   1  130.79    6.10
   2   4   1  151.88    9.60
  -3  -4  -1 2550.24   54.39
   3  -4   1 2383.66   54.49
  -3  -4  -1 2426.86   50.89
   3   4   1 2465.75   53.89
  -3   4  -1 2506.45   54.79
  -4  -4  -1  116.99   11.40
  -4  -4  -1  107.39    5.20
  -4  -4  -1   97.39    5.40
   4  -4   1  120.29   11.30
  -4   4  -1  116.29   11.90
   4   4   1  128.49   10.70
  -5  -4  -1 3764.62   80.89
  -5  -4  -1 3751.62   76.79
   5  -4   1 3693.53   81.69
  -5  -4  -1 3741.53   76.89
   5  -4   1 3770.62   76.79
  -5   4  -1 3783.92   76.49
  -5   4  -1 3778.12   81.49
   5   4   1 3684.23   82.09
  -6  -4  -1  780.12   23.30
   6  -4   1  758.12   18.20
  -6  -4  -1  748.03   18.00
   6  -4   1  751.52   23.40
  -6   4  -1  756.92   17.50
   6   4   1  766.72   23.00
  -6   4  -1  768.92   24.10
  -7  -4  -1 4159.58   93.49
  -7  -4  -1 4239.58   87.39
   7  -4   1 4192.18   87.49
   7  -4   1 4185.28   92.09
  -7   4  -1 4291.57   95.29
  -7   4  -1 4202.18   86.99
   7   4   1 4223.78   91.59
   8  -4   1  277.97   11.70
  -8  -4  -1  242.08   16.40
   8  -4   1  259.57   16.10
  -8  -4  -1  279.17   11.10
  -8   4  -1  256.67   10.20
   8   4   1  268.17    9.90
   8   4   1  255.87   16.30
  -8   4  -1  259.77   17.70
   9  -4   1 1389.56   38.30
  -9  -4  -1 1453.65   33.80
   9  -4   1 1426.86   33.90
  -9  -4  -1 1432.26   38.60
   9   4   1 1444.16   33.00
  -9   4  -1 1469.45   39.30
  -9   4  -1 1441.76   33.10
   9   4   1 1420.76   38.30
 -10  -4  -1   27.50    9.60
 -10  -4  -1   81.79   11.20
  10  -4   1   57.69    8.00
  10  -4   1   72.89   11.50
  10   4   1   45.20   10.40
 -10   4  -1   45.90    6.70
 -10   4  -1   50.89   11.40
  10   4   1   54.89    6.50
  11  -4   1  916.91   30.70
 -11  -4  -1  996.80   26.60
 -11  -4  -1  958.50   31.30
  11  -4   1  965.20   26.90
 -11   4  -1  936.21   32.20
  11   4   1  970.90   31.50
 -11   4  -1  949.90   25.40
  11   4   1  937.91   25.10
  12  -4   1   79.19    9.90
 -12  -4  -1   69.79   12.10
  12  -4   1   76.49   12.20
 -12  -4  -1   85.69   10.10
  12   4   1   74.79   13.20
  12   4   1   79.09   11.10
 -12   4  -1   72.99    8.70
 -12   4  -1   71.39   12.60
  13  -4   1  992.20   29.20
  13  -4   1  947.01   32.80
 -13  -4  -1  968.30   28.80
 -13  -4  -1  946.01   33.00
  13   4   1  981.30   34.10
 -13   4  -1 1019.20   35.20
 -13   4  -1  988.50   29.80
  13   4   1  972.00   27.30
  14  -4   1  212.48   17.90
 -14  -4  -1  186.88   19.50
 -14  -4  -1  149.49   20.20
  14  -4   1  153.08   19.20
  14   4   1  167.98   14.20
  14   4   1  175.48   21.70
 -14   4  -1  177.28   15.10
 -14   4  -1  154.78   22.40
  15  -4   1  614.14   24.60
 -15  -4  -1  561.34   27.40
 -15  -4  -1  588.64   23.90
  15   4   1  589.64   21.90
 -15   4  -1  600.64   29.90
 -15   4  -1  597.94   22.30
  16  -4   1  156.78   18.10
 -16  -4  -1  120.39   16.80
 -16  -4  -1  108.19   15.60
 -16   4  -1   88.09   14.40
  16   4   1  121.19   14.60
 -16   4  -1  118.89   15.20
 -17  -4  -1  373.66   21.30
 -17  -4  -1  387.76   24.50
  17  -4   1  411.16   22.30
  17   4   1  387.06   19.40
 -17   4  -1  399.56   27.10
 -17   4  -1  406.46   20.10
 -18  -4  -1   42.60   12.90
 -18  -4  -1   42.70   11.80
  18   4   1   67.29   10.80
 -18   4  -1   67.69   11.00
 -18   4  -1   49.90   15.30
 -19  -4  -1   73.39   13.40
 -19  -4  -1   69.69   12.70
  19  -4   1   75.09   13.20
 -19   4  -1   77.19   16.80
  19   4   1   72.19   13.50
 -19   4  -1   85.39   11.60
 -20  -4  -1   18.20   11.30
 -20  -4  -1   27.80   12.40
  20  -4   1    1.30   12.40
  20   4   1   22.60   10.00
 -20   4  -1    1.40   13.10
 -20   4  -1   16.00    9.80
 -21  -4  -1   12.60   12.00
 -21  -4  -1   18.20   11.60
 -21   4  -1   13.30   10.20
 -21   4  -1   23.30   14.40
 -22  -4  -1   42.50   13.80
 -22  -4  -1    7.00   12.10
 -22   4  -1   31.30   11.30
 -22   4  -1   17.60   15.40
 -23  -4  -1   -2.50   11.90
 -23  -4  -1   10.10   12.90
 -23   4  -1   15.80   27.90
 -23   4  -1   12.70   10.30
 -23  -5   1    7.40   11.50
 -23  -5   1   10.20   12.80
 -23   5   1    1.30   16.10
 -23   5   1    4.00   10.30
 -22  -5   1   17.80   11.60
 -22  -5   1   -2.60   12.20
  22   5  -1   -3.10    8.60
 -22   5   1    3.20   10.90
 -22   5   1   17.90   14.30
 -21  -5   1    5.20   11.90
 -21  -5   1    3.90   11.30
  21   5  -1   -0.20   10.40
 -21   5   1   11.20    9.70
 -21   5   1   -3.50   13.60
 -20  -5   1    6.40   12.60
 -20  -5   1   -6.00   10.50
  20   5  -1    3.30    8.50
 -20   5   1    6.10   13.90
 -20   5   1    4.70    9.50
  19  -5  -1   40.40   11.60
 -19  -5   1   28.70   12.70
 -19  -5   1   10.60   10.60
  19   5  -1   20.60    8.70
 -19   5   1   18.50   14.60
 -19   5   1   28.10    9.90
 -18  -5   1   33.90   10.40
 -18  -5   1   79.99   13.70
  18  -5  -1   74.39   12.20
 -18   5   1   77.09   11.00
 -18   5   1   54.49   14.50
  18   5  -1   65.69    9.70
 -17  -5   1   23.70   12.00
  17  -5  -1   42.50   11.00
  17   5  -1   32.50    8.50
 -17   5   1   42.80   15.20
 -17   5   1   33.00    9.70
  16  -5  -1  132.09   18.00
 -16   5   1   84.99   22.90
 -16   5   1   88.49   10.70
  16   5  -1   99.89   12.80
  15  -5  -1   56.69   10.80
 -15  -5   1   65.79   13.40
 -15   5   1   34.10   13.80
 -15   5   1   48.30    9.40
  15   5  -1   60.29    8.60
 -14  -5   1   62.59   12.50
 -14  -5   1   44.60    9.30
  14  -5  -1   91.29   10.90
  14  -5  -1   76.99   14.40
 -14   5   1   82.19    9.70
  14   5  -1   51.89   12.30
 -14   5   1   53.89   13.30
  14   5  -1   83.49    8.80
 -13  -5   1  100.19   14.30
  13  -5  -1  115.79   14.80
 -13  -5   1   83.29    9.40
  13  -5  -1  103.29   14.70
  13   5  -1   97.09   10.50
  13   5  -1   83.39   13.20
 -13   5   1   87.59   12.40
 -13   5   1   88.49   13.80
 -12  -5   1   52.79   11.70
 -12  -5   1   54.19    8.10
  12  -5  -1   69.09   13.20
  12  -5  -1   66.09    9.20
  12   5  -1   68.69    9.10
 -12   5   1   71.49   14.40
 -12   5   1   68.99    8.20
  12   5  -1   52.29   11.90
  11  -5  -1    9.00   10.30
  11  -5  -1    3.20    7.20
 -11  -5   1  -10.90    9.80
 -11  -5   1   -7.00    6.00
  11   5  -1   13.80   10.60
 -11   5   1    8.70    6.00
  11   5  -1    4.80    4.90
 -11   5   1    3.60   10.40
  10  -5  -1  199.48   18.00
 -10  -5   1  163.08    9.80
  10  -5  -1  172.88   12.10
 -10  -5   1  154.58   17.40
 -10   5   1  167.88   10.50
 -10   5   1  177.78   19.00
  10   5  -1  163.38   17.80
  10   5  -1  179.48    8.30
   9  -5  -1   13.30    5.60
  -9  -5   1    6.90    9.40
  -9  -5   1   10.70    4.50
   9  -5  -1   17.30    8.90
  -9   5   1    7.60    9.70
  -9   5   1    9.60    5.00
   9   5  -1   18.00    9.80
   9   5  -1   12.80    3.60
   8  -5  -1  154.48   15.20
   8  -5  -1  119.99    9.00
  -8  -5   1  128.39   15.00
  -8   5   1  140.29   16.00
   8   5  -1  143.19   14.90
   7  -5  -1 1284.77   29.30
   7  -5  -1 1308.17   35.10
   7   5  -1 1285.77   34.20
  -7   5   1 1341.47   35.30
   6  -5  -1  373.46   10.90
   6  -5  -1  379.86   17.10
  -6  -5   1  369.26   17.00
   6  -5  -1  367.96   11.00
   6   5  -1  390.86   16.60
  -6   5   1  372.36   17.30
   5  -5  -1  153.38   12.70
   5  -5  -1  146.09    6.70
   5  -5  -1  136.89    6.60
  -5  -5   1  135.09   12.40
  -5   5   1  140.69   12.70
   5   5  -1  133.49   13.30
  -4  -5   1   12.80    6.30
   4  -5  -1   16.50    3.40
   4  -5  -1   13.30    6.20
  -4   5   1   19.30    6.70
   4   5  -1   14.90    5.90
  -3  -5   1 1229.78   29.80
   3  -5  -1 1206.78   30.00
   3  -5  -1 1217.48   26.80
  -3   5   1 1192.68   26.50
  -3   5   1 1205.48   29.70
   3   5  -1 1201.18   29.10
   2  -5  -1   34.90    6.40
   2  -5  -1   42.80    6.10
  -2  -5   1   37.70    5.20
  -2  -5   1   39.10    6.00
  -2   5   1   33.00    3.90
   2   5  -1   40.50    5.50
  -2   5   1   24.60    5.90
   2   5  -1   24.40    3.50
  -1  -5   1    1.50    4.60
   1  -5  -1    8.40    5.20
  -1  -5   1    8.00    4.10
   1  -5  -1   10.90    4.30
  -1   5   1    5.00    3.90
  -1   5   1   -1.00    4.50
   1   5  -1    2.70    3.90
   1   5  -1    7.20    4.30
   0  -5  -1  188.68    9.60
   0  -5   1  189.28    9.40
   0  -5   1  185.98    8.80
   0  -5  -1  186.68    9.60
   0   5   1  189.28    8.90
   0   5   1  166.38    8.70
   0   5  -1  206.08    7.90
   0   5  -1  192.78    9.50
  -1  -5  -1   39.40    4.90
   1  -5   1   38.20    5.70
   1  -5   1   41.50    4.30
  -1  -5  -1   41.00    6.00
  -1   5  -1   34.60    5.80
   1   5   1   40.20    4.50
  -1   5  -1   42.40    4.90
   1   5   1   36.30    5.30
  -2  -5  -1  148.99   10.60
   2  -5   1  170.48    6.20
  -2  -5  -1  135.89    7.20
   2  -5   1  176.58   10.60
  -2   5  -1  166.48   10.90
   2   5   1  144.09    9.60
  -2   5  -1  140.09    5.10
   2   5   1  126.19    6.50
  -3  -5  -1   31.60    3.60
   3  -5   1   49.30    7.00
  -3  -5  -1   24.40    6.30
  -3   5  -1   42.20    7.20
   3   5   1   31.10    5.90
   3   5   1   31.40    4.40
  -4  -5  -1  749.53   21.90
   4  -5   1  710.53   22.00
  -4  -5  -1  705.13   16.50
  -4   5  -1  732.13   22.40
   4   5   1  757.62   21.40
   5  -5   1   58.39    8.20
  -5  -5  -1   44.10    7.60
  -5  -5  -1   53.29    4.70
  -5  -5  -1   46.70    4.90
  -5   5  -1   58.39    8.40
   5   5   1   66.69    8.30
  -6  -5  -1   68.89    5.40
   6  -5   1   48.40    5.80
  -6  -5  -1   52.99    5.30
   6  -5   1   65.59    9.50
  -6  -5  -1   46.40    8.20
  -6   5  -1   74.09   10.50
   6   5   1   52.99    8.00
   7  -5   1    8.70    7.60
  -7  -5  -1    8.70    4.00
  -7  -5  -1    1.80    7.90
  -7  -5  -1    7.20    3.50
   7  -5   1    4.40    4.10
   7   5   1   13.10    7.50
  -7   5  -1    9.70    3.50
  -7   5  -1    4.90    8.10
  -8  -5  -1  270.37   10.40
   8  -5   1  258.57   10.90
   8  -5   1  250.67   17.10
  -8  -5  -1  244.78   17.40
   8   5   1  286.07   17.20
  -8   5  -1  256.17   18.30
  -8   5  -1  244.38    9.50
   9  -5   1   11.50    5.90
  -9  -5  -1    6.30    5.70
  -9  -5  -1   -1.90    8.50
   9  -5   1    9.00    9.10
  -9   5  -1    4.90   10.00
  -9   5  -1    9.80    4.80
   9   5   1   13.20    9.00
 -10  -5  -1   97.79   12.00
  10  -5   1  134.79   13.70
 -10  -5  -1  117.59   10.90
  10  -5   1  114.99   11.50
 -10   5  -1   95.09    9.30
  10   5   1  103.69   12.10
 -10   5  -1  140.59   15.00
  11  -5   1   66.09    8.60
 -11  -5  -1   59.79    8.40
  11  -5   1   62.69   11.60
 -11  -5  -1   41.30   12.50
 -11   5  -1   63.69   13.10
  11   5   1   65.09    7.00
 -11   5  -1   58.99    7.10
  11   5   1   40.30   11.40
  12  -5   1  196.58   19.60
 -12  -5  -1  199.28   14.30
  12  -5   1  208.68   16.80
 -12  -5  -1  191.88   20.20
 -12   5  -1  193.58   12.60
  12   5   1  218.18   20.90
  12   5   1  191.48   11.80
 -12   5  -1  207.08   22.20
  13  -5   1   67.49   11.90
 -13  -5  -1   84.79   14.00
  13  -5   1  101.99   10.60
 -13  -5  -1   82.49   10.20
  13   5   1   85.69   11.40
 -13   5  -1  104.79   15.70
  13   5   1   63.69   12.60
 -13   5  -1   88.29   11.90
 -14  -5  -1   95.09   14.50
 -14  -5  -1  111.29   14.90
  14  -5   1  140.39   16.40
  14  -5   1   85.59   13.20
  14   5   1  123.69   12.10
  14   5   1  139.99   17.30
 -14   5  -1   92.69   14.90
 -15  -5  -1   53.99   12.90
 -15  -5  -1   68.79   12.40
  15  -5   1  128.89   16.90
 -15   5  -1   71.29    9.70
  15   5   1   81.99    9.60
 -15   5  -1   58.79   13.80
 -16  -5  -1   65.69   11.00
 -16  -5  -1   60.69   13.20
  16  -5   1   65.59   11.00
 -16   5  -1   78.49   10.10
 -16   5  -1   57.59   14.50
  16   5   1   67.29    9.50
  17  -5   1   41.90   10.60
 -17  -5  -1   19.70   12.20
 -17  -5  -1   40.90   11.10
 -17   5  -1   42.40    9.40
  17   5   1   25.90    8.50
 -17   5  -1   32.30   14.50
  18  -5   1   30.10   10.80
 -18  -5  -1   24.40   12.60
 -18  -5  -1   23.10   10.60
 -18   5  -1    4.20   13.70
 -18   5  -1   15.40    8.90
  18   5   1   24.60    8.70
 -19  -5  -1   -2.10   10.10
 -19  -5  -1    6.90   12.20
  19  -5   1   -5.20   10.30
 -19   5  -1    5.20    9.00
 -19   5  -1   -7.40   13.00
  19   5   1   -8.20    7.80
  20  -5   1   -4.00   10.40
 -20  -5  -1    2.80   11.70
 -20  -5  -1    3.20   10.60
 -20   5  -1    1.80   13.80
  20   5   1    6.40    8.50
 -20   5  -1   11.60    9.30
 -21  -5  -1    2.40   11.00
 -21  -5  -1   12.40   12.40
 -21   5  -1    9.80   14.70
  21   5   1   -6.60    8.30
 -21   5  -1   16.70    9.80
 -22  -5  -1   14.00   11.80
 -22   5  -1   11.30   12.30
 -22   5  -1   -4.70   18.40
 -22  -6   1   41.40   10.90
 -22  -6   1   21.50   14.20
  22   6  -1   29.80   13.90
 -22   6   1   35.60   10.70
  21  -6  -1  -12.30   10.40
 -21  -6   1   14.20   10.00
 -21  -6   1   11.00   12.80
 -21   6   1    7.40    9.20
 -21   6   1    4.50   13.70
  21   6  -1   -2.70    7.80
  20  -6  -1   54.99   12.00
 -20  -6   1   53.09   13.40
 -20  -6   1   41.40   10.90
 -20   6   1   36.00   10.10
 -20   6   1   37.20   14.70
  20   6  -1   35.90    8.60
 -19  -6   1   32.00   13.60
  19  -6  -1   13.30   12.10
 -19  -6   1   12.30    9.50
 -19   6   1   14.40   14.90
 -19   6   1   35.50    9.70
  19   6  -1   22.10    7.80
 -18  -6   1   46.00   12.50
  18  -6  -1   73.59   11.80
 -18  -6   1   44.70   10.20
  18   6  -1   72.79    8.80
 -18   6   1   81.29   16.00
 -18   6   1   67.89   10.20
 -17  -6   1  -19.10    7.80
 -17  -6   1   10.00   12.20
  17  -6  -1   19.00   10.00
  17   6  -1   15.30    6.90
 -17   6   1   -1.20   12.80
 -17   6   1    3.20    8.00
 -16  -6   1  249.78   22.70
  16  -6  -1  253.57   18.50
 -16   6   1  247.08   15.80
  16   6  -1  236.38   12.90
 -16   6   1  231.38   24.90
  15  -6  -1   19.10    9.40
 -15  -6   1    5.00   12.20
 -15  -6   1   23.60    7.10
 -15   6   1   12.00    7.70
 -15   6   1   15.60   13.60
  15   6  -1    5.50    6.20
 -14  -6   1  304.57   23.30
  14  -6  -1  321.97   17.90
 -14  -6   1  361.06   14.70
  14   6  -1  322.17   13.20
 -14   6   1  309.47   25.90
 -14   6   1  298.37   17.40
  13  -6  -1   88.89   13.80
  13  -6  -1  115.99   13.90
 -13  -6   1  101.69   14.80
  13   6  -1   85.69   13.40
  13   6  -1  100.09    8.70
 -13   6   1  104.29   11.80
 -13   6   1  114.79   16.30
  12  -6  -1  106.19   13.20
  12  -6  -1  133.89   13.60
 -12  -6   1  101.39   13.30
  12   6  -1  147.49   15.90
 -12   6   1  131.29   11.30
 -12   6   1  115.19   14.30
  11  -6  -1  182.28   13.60
 -11  -6   1  202.48    9.50
  11  -6  -1  177.78   19.50
 -11  -6   1  136.49   18.70
  11   6  -1  167.18   19.80
 -11   6   1  190.88   21.40
 -10  -6   1  232.68   19.50
  10  -6  -1  227.78   19.80
  10  -6  -1  241.68   13.00
 -10   6   1  216.28   21.00
  10   6  -1  238.78   19.70
   9  -6  -1  798.62   21.40
   9  -6  -1  811.12   28.50
  -9  -6   1  776.72   27.80
  -9   6   1  818.92   28.90
   9   6  -1  812.52   27.60
   8  -6  -1  487.05   14.60
  -8  -6   1  529.45   22.10
   8  -6  -1  485.45   13.90
   8  -6  -1  492.45   21.90
   8   6  -1  487.65   21.30
  -8   6   1  490.25   22.30
   7  -6  -1  329.37   11.00
  -7  -6   1  338.07   18.30
   7  -6  -1  336.97   18.50
   7  -6  -1  354.56   10.90
  -7   6   1  334.67   18.70
   7   6  -1  357.76   17.90
   6  -6  -1  433.56   12.40
   6  -6  -1  452.35   19.30
   6  -6  -1  462.55   12.50
  -6  -6   1  455.85   21.20
   6   6  -1  481.45   18.70
  -6   6   1  448.86   19.30
   5  -6  -1  915.21   20.90
  -5  -6   1  901.21   26.40
   5  -6  -1  870.71   26.30
   5  -6  -1  870.81   20.60
   5   6  -1  913.91   25.50
  -5   6   1  925.01   26.40
   4  -6  -1 1418.36   36.70
  -4  -6   1 1520.75   36.80
   4  -6  -1 1473.55   32.30
   4   6  -1 1462.25   35.80
  -4   6   1 1492.75   36.50
  -3  -6   1 2514.65   51.39
  -3  -6   1 2554.64   55.79
   3  -6  -1 2525.75   52.69
   3  -6  -1 2390.06   55.89
  -3   6   1 2526.95   55.59
  -3   6   1 2442.36   52.29
   3   6  -1 2435.46   51.19
   3   6  -1 2492.25   54.79
  -2  -6   1 2576.24   54.49
   2  -6  -1 2566.74   57.49
   2  -6  -1 2595.94   55.09
  -2  -6   1 2709.33   57.19
   2   6  -1 2557.54   54.09
  -2   6   1 2586.94   56.99
  -2   6   1 2564.74   54.79
   2   6  -1 2569.54   56.09
  -1  -6   1 6555.94  133.49
   1  -6  -1 6304.97  134.69
  -1  -6   1 6634.94  134.29
   1  -6  -1 6654.13  133.69
   1   6  -1 6373.96  133.39
   1   6  -1 6439.86  132.99
  -1   6   1 6554.34  133.39
  -1   6   1 6430.56  134.19
   0  -6  -1 1253.57   29.30
   0  -6   1 1253.97   28.50
   0  -6  -1 1202.38   29.10
   0  -6   1 1216.98   29.20
   0   6   1 1220.58   28.60
   0   6  -1 1229.08   28.70
   0   6  -1 1200.58   27.60
   0   6   1 1181.08   28.50
  -1  -6  -1 6672.13  140.49
   1  -6   1 6582.84  141.89
   1  -6   1 6996.00  139.99
  -1  -6  -1 7068.39  141.89
  -1   6  -1 6872.81  141.59
  -1   6  -1 6862.01  139.39
   1   6   1 6785.82  140.09
   1   6   1 6936.51  141.39
   2  -6   1    9.00    6.20
   2  -6   1   13.30    3.90
  -2  -6  -1    4.20    4.50
  -2  -6  -1   14.10    6.70
  -2   6  -1   19.20    6.70
   2   6   1    5.00    3.80
  -2   6  -1   11.00    3.00
   2   6   1   11.70    5.70
  -3  -6  -1 3792.12   78.89
  -3  -6  -1 3608.34   74.99
   3  -6   1 3579.74   79.09
   3   6   1 3408.76   79.69
  -3   6  -1 3737.33   78.99
   3   6   1 3642.54   74.69
  -4  -6  -1  136.09   13.20
  -4  -6  -1  139.59    6.80
   4  -6   1  151.48   13.10
   4   6   1  152.98   11.70
  -4   6  -1  149.79   13.60
  -5  -6  -1  745.13   23.50
   5  -6   1  702.63   23.40
  -5   6  -1  726.23   23.90
   5   6   1  706.73   22.30
   6  -6   1    5.40    7.60
  -6  -6  -1   -4.80    2.90
  -6  -6  -1   -1.20    7.40
   6   6   1    1.00    6.90
  -6   6  -1    3.60    8.40
  -7  -6  -1  581.24   14.30
   7  -6   1  589.44   22.80
  -7  -6  -1  547.65   13.90
  -7  -6  -1  600.44   22.70
   7  -6   1  586.74   14.40
   7  -6   1  579.14   13.70
  -7   6  -1  575.34   23.60
   7   6   1  583.14   21.80
  -8  -6  -1   10.60    4.60
  -8  -6  -1    5.10    3.80
  -8  -6  -1  -11.40    9.10
   8  -6   1    7.20    8.60
   8  -6   1   14.30    4.70
  -8   6  -1    9.80    9.70
   8   6   1   10.80    8.60
  -9  -6  -1  394.66   12.10
   9  -6   1  434.86   13.90
  -9  -6  -1  400.16   22.00
  -9  -6  -1  413.76   13.40
   9  -6   1  398.96   21.60
   9   6   1  388.36   21.00
  -9   6  -1  442.06   23.30
  10  -6   1   38.40   11.20
 -10  -6  -1   33.80    5.40
 -10  -6  -1   38.00    6.60
  10  -6   1   41.80    6.90
 -10  -6  -1   35.60   11.40
 -10   6  -1   30.00   11.40
  10   6   1   42.90   11.60
 -10   6  -1   29.80    5.50
 -11  -6  -1  532.65   25.80
  11  -6   1  522.35   25.20
  11  -6   1  549.95   18.00
 -11  -6  -1  547.55   17.60
  11   6   1  498.55   28.90
 -11   6  -1  524.95   27.10
 -11   6  -1  539.15   16.20
 -12  -6  -1   52.19    8.30
  12  -6   1   65.49   12.90
 -12  -6  -1   48.90   13.20
  12  -6   1   72.09    8.60
 -12   6  -1   47.80   12.70
  12   6   1   67.39   13.60
 -12   6  -1   63.79    7.20
 -13  -6  -1  223.58   14.40
  13  -6   1  217.08   20.80
 -13  -6  -1  203.38   21.70
 -13   6  -1  213.58   13.00
  13   6   1  203.48   22.00
 -13   6  -1  208.28   23.50
 -14  -6  -1  273.57   23.30
 -14  -6  -1  265.47   16.30
  14  -6   1  304.97   17.10
 -14   6  -1  282.87   25.50
 -14   6  -1  280.57   14.70
 -15  -6  -1  195.58   15.80
 -15  -6  -1  184.68   21.10
  15  -6   1  215.98   16.10
 -15   6  -1  180.28   14.20
 -15   6  -1  202.88   24.20
 -16  -6  -1   85.09   14.50
  16  -6   1  109.19   15.50
  16   6   1  102.29   11.60
 -16   6  -1  111.29   13.30
 -16   6  -1   69.99   15.10
 -17  -6  -1   50.69   14.10
 -17  -6  -1   62.09   10.50
  17  -6   1   69.09   10.90
  17   6   1   58.29    8.80
 -17   6  -1   36.60   15.10
 -17   6  -1   66.29    9.50
 -18  -6  -1   46.60   13.80
 -18  -6  -1   46.30   10.60
  18  -6   1   91.49   11.70
 -18   6  -1   55.99   16.10
 -18   6  -1   61.49    9.90
  18   6   1   63.59    9.20
 -19  -6  -1   32.70   10.50
 -19  -6  -1   43.30   13.80
  19  -6   1   39.10   10.70
 -19   6  -1   46.50    9.90
 -19   6  -1   38.50   16.30
  19   6   1   55.09    9.20
 -20  -6  -1   22.10   10.60
 -20  -6  -1   25.80   13.00
 -20   6  -1   31.20   16.10
 -20   6  -1   32.60    9.70
  20   6   1   33.00    8.60
 -21  -6  -1   14.60   10.90
 -21  -6  -1   32.70   13.10
 -21   6  -1   24.20   16.10
 -21   6  -1   27.80    9.80
  21   6   1   30.20   11.60
 -22  -6  -1   40.70   12.40
 -22  -6  -1   15.80   13.10
  22   6   1   37.00    9.00
 -22   6  -1   23.70   10.20
 -22   6  -1   34.20   17.10
 -21  -7   1   10.00   21.10
  21  -7  -1  -11.90   10.30
 -21  -7   1   25.40    9.20
 -21   7   1    6.60   16.60
 -21   7   1    9.30    9.20
  20  -7  -1   52.79   18.40
 -20  -7   1  109.79   14.60
 -20  -7   1   45.10   15.00
 -20   7   1   71.39   10.70
 -20   7   1   76.49   17.50
  19  -7  -1    7.40    9.90
 -19  -7   1   17.40   12.80
 -19  -7   1   19.20    9.40
 -19   7   1    8.20    8.50
 -19   7   1   25.60   14.20
  18  -7  -1  128.39   17.80
 -18  -7   1  159.28   13.60
 -18  -7   1  152.58   21.90
 -18   7   1  108.09   17.00
 -18   7   1  122.49   14.40
 -17  -7   1   10.80   11.90
 -17  -7   1   19.00    6.90
  17  -7  -1   17.30    9.30
 -17   7   1   10.10   13.60
 -17   7   1    6.30    7.90
  16  -7  -1  346.87   19.20
 -16  -7   1  328.07   24.30
 -16  -7   1  376.06   14.50
 -16   7   1  334.97   16.60
 -16   7   1  319.47   26.50
  15  -7  -1  108.29   15.10
 -15  -7   1   67.29   13.00
 -15   7   1   77.99   14.80
 -14  -7   1  392.36   13.00
 -14  -7   1  325.17   24.00
  14  -7  -1  366.06   17.80
 -14   7   1  333.47   26.80
 -13  -7   1  229.58   22.40
 -13   7   1  217.48   24.20
 -12  -7   1  185.28   21.50
  12  -7  -1  196.98   20.90
  12  -7  -1  166.28   13.70
 -12   7   1  199.88   22.60
  12   7  -1  173.98   21.80
  11  -7  -1  277.47   14.60
  11  -7  -1  277.37   21.10
 -11  -7   1  241.78   21.30
  11   7  -1  278.57   22.10
 -11   7   1  267.07   23.00
  10  -7  -1  401.96   13.30
  10  -7  -1  427.36   23.70
 -10  -7   1  383.86   23.10
  10  -7  -1  411.66   15.40
 -10   7   1  387.26   24.20
  10   7  -1  400.96   23.00
   9  -7  -1  526.85   15.00
   9  -7  -1  539.05   16.20
   9  -7  -1  506.45   24.40
  -9  -7   1  528.95   24.20
   9   7  -1  529.35   24.10
  -9   7   1  505.25   25.10
   8  -7  -1  200.88    9.10
   8  -7  -1  199.68   10.00
   8  -7  -1  234.88   18.60
  -8  -7   1  186.48   18.20
   8   7  -1  208.68   18.30
  -8   7   1  230.58   19.60
   7  -7  -1 1050.99   24.20
  -7  -7   1 1051.89   32.10
   7  -7  -1 1018.90   24.10
   7  -7  -1 1030.40   32.00
   7   7  -1 1041.80   31.10
  -7   7   1 1077.99   32.30
   6  -7  -1  429.26   12.50
   6  -7  -1  451.05   12.90
  -6  -7   1  454.75   20.70
   6  -7  -1  499.95   21.00
  -6   7   1  445.76   20.30
   6   7  -1  452.15   19.50
   5  -7  -1 2105.09   44.30
   5  -7  -1 2016.30   43.80
  -5  -7   1 2087.89   49.99
   5  -7  -1 2024.00   49.90
  -5   7   1 2079.69   49.50
   5   7  -1 2035.40   48.40
   4  -7  -1  107.49   13.30
   4  -7  -1  118.29    8.10
  -4  -7   1  144.09   13.90
  -4   7   1  111.69   10.60
   4   7  -1  158.98   12.40
   3  -7  -1 1311.87   29.50
  -3  -7   1 1316.97   32.90
   3  -7  -1 1250.87   33.20
  -3  -7   1 1283.97   27.90
   3   7  -1 1248.48   27.60
  -3   7   1 1290.17   32.50
   3   7  -1 1265.87   31.50
  -3   7   1 1247.48   28.70
  -2  -7   1  812.92   19.90
  -2  -7   1  825.32   23.20
   2  -7  -1  789.42   23.50
   2  -7  -1  823.22   20.90
   2   7  -1  806.32   21.70
   2   7  -1  762.02   19.30
  -2   7   1  816.42   22.70
  -2   7   1  795.22   20.00
   1  -7  -1 3157.18   64.99
   1  -7  -1 2888.91   65.89
  -1  -7   1 3083.09   65.49
  -1  -7   1 3008.60   64.39
   1   7  -1 3000.70   64.29
   1   7  -1 2970.80   63.79
  -1   7   1 2948.00   65.09
  -1   7   1 3036.80   64.19
   0  -7   1  748.83   20.80
   0  -7   1  723.03   20.00
   0  -7  -1  723.33   20.80
   0  -7  -1  753.02   21.10
   0   7  -1  737.73   18.80
   0   7  -1  726.13   20.00
   0   7   1  731.93   19.80
   0   7   1  738.63   20.00
   1  -7   1 3576.44   73.59
  -1  -7  -1 3612.64   75.79
  -1  -7  -1 3413.56   74.29
   1  -7   1 3410.16   75.69
  -1   7  -1 3531.55   72.89
   1   7   1 3452.95   73.49
  -1   7  -1 3489.75   75.19
   2  -7   1  267.37    9.80
  -2  -7  -1  274.67   14.40
  -2  -7  -1  261.17   11.10
   2  -7   1  262.27   14.10
   2   7   1  247.18    9.70
  -2   7  -1  263.37    8.50
  -2   7  -1  268.57   14.00
  -3  -7  -1 1904.41   43.60
   3  -7   1 1802.32   38.00
  -3  -7  -1 1770.02   39.10
   3  -7   1 1764.42   43.50
   3   7   1 1771.02   42.10
  -3   7  -1 1791.72   43.00
   3   7   1 1743.63   38.30
  -4  -7  -1  226.28   15.50
  -4  -7  -1  246.38    9.30
   4  -7   1  234.98   15.50
  -4   7  -1  258.97   16.00
   4   7   1  239.88   14.00
  -5  -7  -1 1797.02   44.40
   5  -7   1 1719.03   44.40
  -5   7  -1 1760.82   44.40
   5   7   1 1756.02   43.00
  -6  -7  -1    3.00    8.60
   6  -7   1   -6.50    8.60
  -6   7  -1    9.50    9.40
   6   7   1   10.30    8.60
  -7  -7  -1 1334.67   37.90
   7  -7   1 1320.67   37.80
  -7   7  -1 1360.96   38.70
   7   7   1 1363.76   37.00
   8  -7   1   49.50   10.80
  -8  -7  -1   46.20   12.00
   8   7   1   58.19   11.10
  -8   7  -1   57.99   12.60
   9  -7   1  501.25   13.80
   9  -7   1  441.46   23.20
   9  -7   1  485.15   12.50
  -9  -7  -1  464.65   24.20
  -9   7  -1  464.45   25.30
   9   7   1  478.15   23.30
 -10  -7  -1   -3.20   11.40
 -10  -7  -1    5.20    4.00
  10  -7   1    4.60   11.80
  10   7   1   -2.10   12.30
 -10   7  -1    6.30   11.60
  11  -7   1  461.25   24.90
  11  -7   1  554.64   16.50
 -11  -7  -1  477.15   13.90
 -11  -7  -1  481.35   25.90
 -11   7  -1  524.15   28.10
  11   7   1  468.35   25.40
  12  -7   1    7.90   10.40
 -12  -7  -1    1.00   11.10
 -12  -7  -1    5.30    5.00
 -12   7  -1   10.70   14.10
  12   7   1    4.30   11.20
 -13  -7  -1  245.08   11.20
 -13  -7  -1  248.18   23.00
 -13   7  -1  278.07   25.30
 -14  -7  -1   59.19    8.60
 -14  -7  -1   60.59   15.00
 -14   7  -1   82.59   10.40
 -14   7  -1   94.19   16.70
 -15  -7  -1   74.79    9.30
  15  -7   1  131.29   13.80
 -15  -7  -1   94.09   14.10
 -15   7  -1  100.29   15.80
 -16  -7  -1   16.50   12.30
 -16  -7  -1   25.10    8.60
  16  -7   1   45.70    9.10
 -16   7  -1   45.30    9.20
 -16   7  -1   39.00   15.50
 -17  -7  -1   21.10    8.90
 -17  -7  -1   28.60   12.50
  17  -7   1   29.90    9.20
 -17   7  -1   20.90   14.00
 -17   7  -1   37.60    8.00
  18  -7   1   35.30    9.60
 -18  -7  -1   45.30   13.60
 -18  -7  -1   37.60    9.70
 -18   7  -1   54.89   16.90
 -18   7  -1   51.29    8.80
 -19  -7  -1   31.00    9.80
  19  -7   1   17.30    9.40
 -19  -7  -1   16.90   12.50
 -19   7  -1   18.30   14.70
 -19   7  -1   35.50    8.80
 -20  -7  -1   42.00   10.80
  20  -7   1    1.00    9.60
 -20  -7  -1   20.50   12.60
 -20   7  -1   21.40    8.90
 -20   7  -1    3.20   14.80
 -21  -7  -1   10.90   10.60
 -21  -7  -1   16.20   13.70
 -21   7  -1   28.90   15.60
 -21   7  -1   22.20    9.30
  21  -8  -1  -23.10   12.00
 -21  -8   1   10.80   13.70
 -21   8   1   12.30   16.20
 -20  -8   1   22.30   13.70
  20  -8  -1    5.60    9.90
 -20   8   1   18.00   15.80
  19  -8  -1    3.70    9.40
 -19  -8   1    3.80   12.60
 -19   8   1   10.90   15.20
  18  -8  -1   16.50    9.50
 -18  -8   1   19.20   13.30
 -18   8   1   26.70   14.10
  17  -8  -1   13.50    8.90
 -17  -8   1   16.70   12.20
 -17   8   1   -5.40   13.00
 -16  -8   1   15.40   12.70
  16  -8  -1   25.30    8.70
 -16   8   1    8.30   13.20
  15  -8  -1   14.20    8.10
 -15  -8   1    1.00   11.30
 -15   8   1   10.10   14.30
 -14  -8   1   12.70   11.40
 -14   8   1    1.30   12.80
  13  -8  -1   25.00    7.20
 -13  -8   1    1.20   12.00
  13  -8  -1   12.40    5.70
 -13   8   1    8.30   14.40
  12  -8  -1    3.10    5.20
 -12  -8   1   -5.20   11.40
  12  -8  -1   11.50    6.70
 -12   8   1    1.20   13.80
  12   8  -1   -5.70   12.50
 -11  -8   1   14.10   12.10
  11  -8  -1   77.49   11.00
  11  -8  -1   43.40    6.00
  11  -8  -1   36.60   13.30
  11   8  -1   49.60   13.50
 -11   8   1   18.00   12.90
  10  -8  -1   11.50    5.00
  10  -8  -1   15.80    6.10
 -10  -8   1    1.50   11.50
  10  -8  -1    1.70   10.80
  10   8  -1   -1.60   11.00
 -10   8   1   18.40   13.10
   9  -8  -1   15.30    4.90
   9  -8  -1   23.00   13.40
  -9  -8   1   15.00   11.60
   9  -8  -1   25.80    5.90
   9   8  -1   13.70   10.50
  -9   8   1    1.80   11.90
  -8  -8   1  137.09   14.20
   8  -8  -1  136.79    8.80
   8  -8  -1  152.18    8.60
   8  -8  -1  126.99   18.30
   8   8  -1  142.39   17.90
  -8   8   1  131.09   18.90
  -7  -8   1   20.60   10.70
   7  -8  -1   41.60   10.90
   7  -8  -1   45.60    5.30
   7  -8  -1   40.90    4.90
  -7   8   1   33.70   11.50
   7   8  -1   31.10   10.00
   6  -8  -1   40.50   11.30
  -6  -8   1   22.30   10.00
   6  -8  -1   36.70    4.70
   6  -8  -1   47.70    5.60
  -6   8   1   32.40   10.90
   6   8  -1   37.80    9.70
   5  -8  -1  114.19   15.60
   5  -8  -1   94.99    7.20
   5  -8  -1  102.79    8.80
  -5  -8   1   87.29   11.60
  -5   8   1   97.79   11.90
   5   8  -1   93.29   10.50
  -4  -8   1   -3.10    8.40
   4  -8  -1    9.50    9.10
   4  -8  -1   13.80    5.60
   4   8  -1   13.60    7.70
  -3  -8   1   46.20    6.70
   3  -8  -1   60.89    6.90
   3  -8  -1   61.29    9.90
  -3  -8   1   42.20    9.20
  -3   8   1   53.99    7.50
   3   8  -1   47.10    4.90
  -3   8   1   50.19    9.10
   3   8  -1   56.39    8.10
   2  -8  -1   13.90    6.60
  -2  -8   1   11.10    7.80
   2  -8  -1    7.30    7.80
  -2  -8   1   12.60    5.30
  -2   8   1   14.80    5.10
   2   8  -1   13.70    6.40
   2   8  -1   10.80    5.00
  -2   8   1    4.00    7.50
   1  -8  -1   81.09   11.40
  -1  -8   1   83.69   11.60
   1  -8  -1   91.19   12.30
  -1  -8   1   91.89    9.90
  -1   8   1  104.69    9.50
   1   8  -1   77.59    9.30
  -1   8   1   75.19   10.80
   1   8  -1   89.29    9.90
   0  -8   1   -2.40    6.20
   0  -8  -1   -3.30    7.00
   0  -8   1   -1.60    6.40
   0  -8  -1    3.70    7.00
   0   8   1   -1.80    5.70
   0   8  -1   -3.70    6.20
   0   8  -1    7.40    5.30
   0   8   1  -10.60    5.70
   1  -8   1   20.90    6.20
  -1  -8  -1   22.70    6.70
  -1  -8  -1   13.20    7.70
   1  -8   1   24.40    7.70
   1   8   1   20.80    5.70
  -1   8  -1   21.30    7.30
  -1   8  -1   18.40    5.00
   2  -8   1  106.99   13.20
   2  -8   1  115.79    9.10
  -2  -8  -1  100.79   14.00
  -2  -8  -1  109.09   10.20
  -2   8  -1  121.09    7.20
   2   8   1   84.99    8.50
  -2   8  -1   97.49   13.10
   2   8   1  123.19   11.90
   3  -8   1   78.69   10.20
  -3  -8  -1   78.19   11.80
  -3  -8  -1   70.69    6.70
   3  -8   1   73.99    7.30
   3   8   1   58.19    6.90
   3   8   1   79.89    9.00
  -3   8  -1   71.89    9.60
  -4  -8  -1   22.90    5.30
   4  -8   1   30.80    9.40
  -4  -8  -1   26.30    9.60
   4   8   1   36.20    8.50
   4   8   1   30.70    4.30
  -4   8  -1   21.90    9.70
   5  -8   1   70.49   11.20
  -5  -8  -1   72.39   11.70
  -5   8  -1   68.19   11.30
   5   8   1   58.79    9.60
  -6  -8  -1  104.09   12.40
   6  -8   1  117.29   13.50
   6   8   1  128.29   12.40
  -6   8  -1  115.59   13.80
  -7  -8  -1   -3.00   10.40
   7  -8   1   20.30   10.60
  -7   8  -1   11.10   10.80
   7   8   1   11.40    9.80
  -8  -8  -1   97.39   13.20
   8  -8   1  129.49   14.20
  -8   8  -1  131.69   15.50
   8   8   1  107.49   13.40
  -9  -8  -1   12.10   12.30
   9  -8   1   24.10   11.70
   9   8   1   17.30   14.80
  -9   8  -1   12.10   12.30
 -10  -8  -1   -0.10   12.20
  10  -8   1    4.20   11.20
  10   8   1   -2.80   10.90
 -10   8  -1   -7.30   12.60
 -11  -8  -1  -18.40   12.00
  11  -8   1    0.90   11.50
  11   8   1   -7.80   11.00
 -11   8  -1   -5.10   13.50
 -12  -8  -1    6.20   12.10
  12  -8   1   -3.30    4.30
 -12   8  -1   -5.10   12.30
 -13  -8  -1   39.60   17.50
 -13   8  -1   34.80   13.40
  14  -8   1   21.10    6.60
 -14  -8  -1   -1.30   12.30
 -14  -8  -1   12.20    4.60
 -14   8  -1   18.00   13.60
 -15  -8  -1   10.70    5.00
 -15  -8  -1   12.00    6.30
 -15  -8  -1    7.00   12.70
  15  -8   1    9.60    6.80
 -15   8  -1    3.90   12.90
 -16  -8  -1    9.40    6.60
 -16  -8  -1    4.10    5.30
  16  -8   1   -1.20    7.00
 -16  -8  -1   11.40   13.20
 -16   8  -1   -8.30   13.60
  17  -8   1   -6.20    7.40
 -17  -8  -1   19.50   12.70
 -17  -8  -1    3.10    5.90
 -17  -8  -1   12.70    7.30
 -17   8  -1   -4.30   14.80
 -18  -8  -1   20.30    7.70
  18  -8   1  -11.60    7.80
 -18  -8  -1    9.80   12.30
 -18   8  -1    8.00   14.10
 -19  -8  -1    3.10    6.50
 -19  -8  -1    7.30   12.50
 -19  -8  -1   13.90    8.00
 -19   8  -1   -0.10   15.20
 -20  -8  -1    3.50    6.50
 -20  -8  -1   24.30   13.20
 -20   8  -1    2.30   14.90
 -20  -9   1   47.10   15.10
  20  -9  -1   24.20   10.00
 -20   9   1   31.50   16.00
 -19  -9   1   14.40   13.20
 -19   9   1   13.70   15.90
 -18  -9   1   71.19   14.90
  18  -9  -1   55.09    9.40
 -18   9   1   53.69   16.50
 -17  -9   1   22.30   13.30
  17  -9  -1   15.20    8.30
  17  -9  -1   13.70    6.70
 -17   9   1    8.70   14.60
 -16  -9   1  218.08   23.60
  16  -9  -1  203.18   14.80
  16  -9  -1  190.88   11.70
 -16   9   1  205.78   26.10
  15  -9  -1   39.90    8.70
  15  -9  -1   22.50    6.00
 -15  -9   1   20.70   11.80
 -15   9   1   17.10   14.40
  14  -9  -1  380.96   15.70
 -14  -9   1  347.07   24.90
  14  -9  -1  334.57   13.20
 -14   9   1  341.07   26.80
  13  -9  -1   27.90    6.80
 -13  -9   1   20.80   12.60
 -13   9   1    2.60   13.40
 -12  -9   1  561.54   28.00
  12  -9  -1  537.05   15.80
  12  -9  -1  573.34   17.10
 -12   9   1  539.05   32.40
  11  -9  -1  201.98   11.30
  11  -9  -1  165.28    9.20
 -11  -9   1  200.38   21.90
  11   9  -1  171.98   21.00
 -11   9   1  154.48   17.30
 -10  -9   1  339.37   23.70
  10  -9  -1  374.46   13.10
  10  -9  -1  345.97   11.70
  10  -9  -1  317.37   23.30
  10   9  -1  346.27   23.10
 -10   9   1  293.77   24.60
   9  -9  -1  370.06   12.00
  -9  -9   1  401.66   24.10
   9  -9  -1  310.77   22.70
   9  -9  -1  381.56   13.30
   9   9  -1  376.66   22.20
  -9   9   1  323.47   24.10
   8  -9  -1  580.44   32.70
   8  -9  -1  642.24   16.60
  -8  -9   1  631.24   27.00
   8  -9  -1  631.04   16.50
  -8   9   1  591.24   27.20
   8   9  -1  612.94   25.30
  -7  -9   1  439.06   23.10
   7  -9  -1  461.05   13.70
   7  -9  -1  419.36   23.40
   7  -9  -1  437.66   12.80
  -7   9   1  416.26   23.00
   7   9  -1  442.76   21.70
   6  -9  -1  869.81   21.20
   6  -9  -1  802.42   19.80
   6  -9  -1  839.82   29.50
  -6  -9   1  810.42   29.00
   6   9  -1  842.12   27.40
  -6   9   1  824.52   28.80
   5  -9  -1  800.52   28.70
   5  -9  -1  866.41   22.00
   5  -9  -1  820.42   20.40
  -5  -9   1  858.31   28.80
  -5   9   1  868.71   28.40
   5   9  -1  852.21   26.50
   4  -9  -1  669.63   19.40
  -4  -9   1  699.73   24.90
   4  -9  -1  633.84   24.90
  -4   9   1  660.23   24.20
   4   9  -1  680.73   22.50
  -3  -9   1 1521.95   33.70
   3  -9  -1 1564.54   36.00
  -3  -9   1 1530.85   39.60
   3  -9  -1 1449.15   39.80
  -3   9   1 1541.95   38.80
  -3   9   1 1488.25   34.50
   3   9  -1 1493.25   33.40
   3   9  -1 1533.35   37.50
  -2  -9   1  432.26   14.60
   2  -9  -1  407.36   18.90
  -2  -9   1  419.86   18.80
   2  -9  -1  419.76   16.70
   2   9  -1  447.56   16.60
  -2   9   1  415.56   17.80
   2   9  -1  415.66   14.00
  -2   9   1  444.86   14.60
  -1  -9   1 1819.32   42.30
  -1  -9   1 1834.22   43.80
   1  -9  -1 1859.21   43.50
   1  -9  -1 1706.73   44.40
  -1   9   1 1991.60   42.30
  -1   9   1 1795.52   43.20
   1   9  -1 1868.31   42.30
   1   9  -1 1785.32   41.60
   0  -9  -1  368.76   16.80
   0  -9  -1  392.16   17.70
   0  -9   1  416.16   16.50
   0  -9   1  395.36   16.30
   0   9   1  387.06   15.50
   0   9  -1  413.86   14.50
   0   9  -1  389.86   15.80
  -1  -9  -1 2219.08   51.09
  -1  -9  -1 1959.90   48.80
   1  -9   1 2142.49   48.00
   1  -9   1 2093.69   50.39
  -1   9  -1 2159.88   49.60
  -1   9  -1 2170.78   46.80
   1   9   1 2145.89   47.70
   1   9   1 2226.98   49.50
   2  -9   1  131.09   10.10
   2  -9   1  127.29   14.40
  -2  -9  -1   87.79   10.80
  -2  -9  -1  127.59   13.30
   2   9   1  105.69    9.40
   2   9   1  113.69   12.60
  -2   9  -1  113.39   13.90
  -2   9  -1  119.59    7.90
  -3  -9  -1 1644.14   41.50
   3  -9   1 1919.41   40.40
   3  -9   1 1834.22   46.70
  -3  -9  -1 2003.00   47.30
  -3   9  -1 1891.31   46.00
   3   9   1 1948.41   45.30
   3   9   1 1792.72   40.50
   4  -9   1   36.60   10.10
  -4  -9  -1   16.90    5.50
  -4  -9  -1   45.30   10.80
   4   9   1   32.40    4.50
   4   9   1   35.90    9.00
  -4   9  -1   34.30   10.50
   5  -9   1 1162.28   35.70
  -5  -9  -1 1205.18   35.80
  -5   9  -1 1239.28   35.50
   5   9   1 1230.28   34.10
   6  -9   1   56.59   11.70
  -6  -9  -1   60.39   11.70
  -6   9  -1   46.00   11.50
   6   9   1   64.69   10.70
   7  -9   1  954.80   33.00
  -7  -9  -1 1010.50   33.70
  -7   9  -1 1014.20   33.80
   7   9   1  976.60   31.70
   8  -9   1   14.10   11.30
  -8  -9  -1   -3.70   11.40
  -8   9  -1   12.40   12.40
   8   9   1   13.30   12.50
  -9  -9  -1 1423.86   43.20
   9  -9   1 1369.96   42.30
  -9   9  -1 1422.16   43.50
   9   9   1 1452.35   41.80
 -10  -9  -1   64.49   13.90
  10  -9   1   74.59   14.40
 -10   9  -1   87.29   15.50
  10   9   1   73.49   13.90
 -11  -9  -1  797.82   32.10
 -11   9  -1  797.72   33.60
 -12  -9  -1  161.78   27.60
 -12   9  -1  188.28   24.20
 -13  -9  -1   80.49   13.80
 -13   9  -1   96.19   16.70
 -14  -9  -1   67.79   14.80
 -14   9  -1   52.79   15.00
  15  -9   1  127.09    8.40
  15  -9   1   84.09    9.30
 -15  -9  -1  119.39   16.70
 -15   9  -1  110.79   17.00
 -16  -9  -1   46.70   13.70
  16  -9   1   50.89    6.00
  16  -9   1   28.30    6.90
 -16   9  -1   37.50   15.00
  17  -9   1   64.49   10.00
 -17  -9  -1   79.19   14.80
 -17   9  -1   79.99   16.40
  18  -9   1   -0.40    7.40
 -18  -9  -1   37.10   14.20
 -18   9  -1   17.70   15.70
 -19  -9  -1   33.00   17.30
 -19   9  -1   25.70   17.10
 -19 -10   1    6.10   13.60
  19 -10  -1  -10.00    6.60
 -19  10   1   -4.70   15.60
 -18 -10   1   29.90   14.30
  18 -10  -1   -2.90    8.50
  18 -10  -1   23.00    6.30
 -18  10   1   28.20   17.20
  17 -10  -1  -10.50    7.10
  17 -10  -1   -7.00    5.40
 -17 -10   1   -2.50   12.50
 -17  10   1    1.50   14.90
 -16 -10   1   66.59   14.20
  16 -10  -1   64.99    8.70
  16 -10  -1   61.99    7.80
 -16  10   1   79.09   16.90
  15 -10  -1    0.50    5.90
 -15 -10   1   17.80   13.00
 -15  10   1   16.20   14.70
  14 -10  -1   66.89    7.70
 -14 -10   1   61.69   13.90
 -14  10   1   55.59   15.20
 -13 -10   1   31.30   13.10
 -13  10   1   37.70   14.40
 -12 -10   1   23.50   12.60
 -12  10   1   18.70   13.40
 -11 -10   1    3.80   11.80
 -10 -10   1  160.78   20.70
 -10  10   1  140.29   16.00
  10  10  -1  126.79   14.60
   9 -10  -1    0.80   11.20
  -9 -10   1   17.10   11.60
   9  10  -1   26.30   11.10
  -9  10   1    7.50   11.80
   8 -10  -1   81.99   13.30
  -8 -10   1   88.49   13.60
  -8  10   1   88.99   13.70
   8  10  -1   77.19   12.40
   7 -10  -1  113.19    7.70
  -7 -10   1  113.19   14.10
  -7  10   1  108.99   14.30
   7  10  -1  111.59   12.50
   6 -10  -1   93.19   13.30
   6 -10  -1   72.09    7.50
  -6 -10   1   90.59   13.10
   6 -10  -1   81.79    7.20
  -6  10   1   93.99   13.00
   6  10  -1   96.29   11.90
   5 -10  -1  182.28   18.00
   5 -10  -1  167.98    8.80
  -5 -10   1  141.39   18.10
  -5  10   1  154.58   17.40
   5  10  -1  163.78   16.00
  -4 -10   1   34.50   10.40
   4 -10  -1   29.60   10.60
   4  10  -1   35.50    8.90
  -4  10   1   30.20   10.20
   3 -10  -1  185.18   16.90
  -3 -10   1  199.88   17.00
  -3 -10   1  198.78    9.70
  -3  10   1  183.18   16.10
  -3  10   1  207.78   10.80
   3  10  -1  195.08   14.20
   3  10  -1  185.18    9.40
  -2 -10   1  121.99   14.80
   2 -10  -1  118.39   12.00
   2 -10  -1  103.39   10.00
  -2 -10   1  125.29   10.40
   2  10  -1  131.19   12.40
  -2  10   1  127.09   10.30
  -2  10   1  117.79   10.80
   2  10  -1  104.09    9.70
   1 -10  -1   26.60    9.20
   1 -10  -1   29.30    8.80
  -1 -10   1   20.80    7.30
  -1 -10   1   44.00    8.70
   1  10  -1   33.00    7.60
   1  10  -1   32.00    7.30
  -1  10   1   30.40    8.10
   0 -10   1   43.80    9.30
   0 -10  -1   33.60    8.70
   0 -10   1   51.89    8.20
   0 -10  -1   36.00    9.40
   0  10  -1   49.70    8.40
   0  10   1   58.79    8.10
   0  10   1   47.00    8.00
   0  10  -1   45.80    7.00
   1 -10   1  108.89   11.40
   1 -10   1   92.09   10.50
  -1 -10  -1   64.69    8.90
   1  10   1   76.49   10.50
  -1  10  -1   91.59    9.20
   1  10   1  100.99   12.40
  -1  10  -1  109.79   10.50
  -2 -10  -1  -14.80    8.80
   2 -10   1   16.20    5.90
   2 -10   1   -5.20    8.20
  -2  10  -1   -1.30    8.60
   2  10   1    5.00    7.50
   2  10   1   -8.30    5.50
  -2  10  -1    0.00    4.60
  -3 -10  -1  138.49   17.40
   3 -10   1  140.79   15.80
  -3 -10  -1  122.69   10.40
   3  10   1  151.98    8.90
   3  10   1  170.68   14.80
  -3  10  -1  152.68   16.30
  -4 -10  -1   -5.00   10.00
   4 -10   1   -5.00    9.70
  -4 -10  -1   -1.70    5.20
   4  10   1    4.00    4.20
   4  10   1   -1.60    8.50
  -4  10  -1    5.40    9.90
  -5 -10  -1   89.59   13.20
   5 -10   1   84.39   12.60
   5  10   1   80.09   10.90
  -5  10  -1   93.49   12.40
  -6 -10  -1   -4.50   10.90
   6 -10   1   -6.40   10.00
   6  10   1   -4.10    9.30
  -6  10  -1   -5.80   10.70
  -7 -10  -1   48.50   13.00
   7 -10   1   29.00   11.60
  -7  10  -1   56.59   13.20
   7  10   1   37.40   11.40
  -8 -10  -1   13.70   12.00
   8 -10   1   -2.20   10.70
   8  10   1   -1.60   10.50
  -8  10  -1   -0.90   12.20
   9 -10   1  111.19   14.70
  -9 -10  -1   64.39   13.60
  -9  10  -1   88.09   14.70
   9  10   1   60.39   12.40
 -10 -10  -1   12.80   12.00
 -10  10  -1   22.00   12.70
 -11 -10  -1   42.80   14.70
 -11  10  -1   43.10   13.60
 -12 -10  -1   33.80   12.60
 -12  10  -1   16.60   13.00
 -13 -10  -1  104.69   16.30
 -13  10  -1   89.59   15.80
 -14 -10  -1   71.19   14.60
 -14  10  -1   88.89   17.30
 -15 -10  -1   20.20   13.20
 -15  10  -1   28.50   15.00
 -16 -10  -1   43.90   14.80
 -16  10  -1   32.30   15.50
 -17 -10  -1    9.50   13.10
 -17  10  -1   -4.40   14.60
 -18 -10  -1   28.10   18.30
 -18  10  -1   19.10   15.50
 -17 -11   1    5.70   13.40
 -17  11   1   14.20   19.30
 -16 -11   1   48.50   15.00
 -16  11   1   62.99   16.90
 -15 -11   1   26.00   13.80
 -15  11   1   44.40   15.20
 -14 -11   1   61.39   15.40
 -14  11   1   55.09   15.30
 -13 -11   1   57.29   14.40
 -13  11   1   46.20   15.00
 -12 -11   1   71.99   14.80
 -12  11   1   46.40   14.30
 -11 -11   1   -1.20   11.40
 -11  11   1   12.40   13.00
 -10 -11   1  111.09   15.00
 -10  11   1   92.29   24.80
  -9 -11   1   29.70   12.30
   9  11  -1   11.60   11.10
  -9  11   1   39.70   12.90
  -8 -11   1   96.69   13.90
   8 -11  -1   83.69   13.90
  -8  11   1   96.89   14.00
   8  11  -1   79.99   12.80
   7 -11  -1  126.49   15.20
  -7 -11   1  141.79   14.80
  -7  11   1  150.58   19.20
   7  11  -1  124.79   17.40
   6 -11  -1   61.49    6.70
  -6 -11   1   50.19   11.70
  -6  11   1   56.49   11.80
   6  11  -1   41.40   10.30
  -5 -11   1  106.79   13.10
   5 -11  -1   85.49    7.90
   5 -11  -1   71.89   12.30
   5  11  -1   91.99   11.10
  -5  11   1  103.29   12.70
  -4 -11   1   53.99   11.10
   4 -11  -1   89.39   12.80
   4  11  -1   50.69    9.70
  -4  11   1   61.69   10.90
  -3 -11   1   16.10    5.50
   3 -11  -1   19.30    9.90
  -3 -11   1   31.80   10.00
   3  11  -1   18.00    8.50
  -3  11   1   25.60    9.30
  -3  11   1   32.50    6.30
   3  11  -1   19.40    5.40
  -2 -11   1  127.69   10.90
   2 -11  -1  112.09   12.30
  -2 -11   1  146.49   15.80
  -2  11   1  145.89   17.60
   2  11  -1  127.29   10.70
   2  11  -1  144.99   13.50
  -2  11   1  123.39   14.80
   1 -11  -1    1.10    8.60
  -1 -11   1   26.10    8.50
  -1 -11   1   17.60    8.10
  -1  11   1   20.40    8.40
   1  11  -1   12.40    7.10
  -1  11   1   14.20    6.90
   1  11  -1   32.50    7.70
   0 -11   1   44.20    8.30
   0 -11   1   26.20    8.50
   0 -11  -1   11.30   11.30
   0  11   1   27.50    8.00
   0  11  -1   33.90    8.40
   0  11  -1   40.40   11.80
   0  11   1   27.60    7.90
   1 -11   1   40.00    7.40
   1 -11   1    8.10    8.50
  -1 -11  -1    1.00    9.30
  -1  11  -1    9.00    8.40
   1  11   1   19.50    8.00
  -1  11  -1   15.90    6.20
   1  11   1   15.10    6.80
   2 -11   1   31.70    9.80
  -2 -11  -1   19.30   10.40
  -2 -11  -1   27.80    7.60
   2  11   1   36.60    6.90
  -2  11  -1   41.30   10.00
  -2  11  -1   39.60    5.80
   2  11   1   39.30    9.10
  -3 -11  -1   43.20   11.20
   3 -11   1   47.00   10.70
  -3 -11  -1   53.19    7.30
   3  11   1   48.70    9.70
   3  11   1   46.00    6.00
  -3  11  -1   62.29   10.80
  -4 -11  -1   -9.00   10.10
  -4 -11  -1   -3.00    4.90
   4 -11   1   -9.60    9.30
   4  11   1    0.40    4.20
  -4  11  -1    7.20    9.80
   4  11   1   -0.90    8.60
  -5 -11  -1  100.99   13.60
   5 -11   1   86.99   12.90
  -5  11  -1  119.79   13.60
   5  11   1  114.49   12.20
   6 -11   1  -24.10    9.70
  -6 -11  -1   -9.10   10.80
  -6  11  -1    0.50   10.60
   6  11   1   -5.20    9.10
   7 -11   1  132.89   18.60
  -7 -11  -1  150.08   20.50
  -7  11  -1  159.88   19.20
   7  11   1  150.68   17.70
  -8 -11  -1   -8.90   11.00
   8 -11   1  -12.50   11.50
   8  11   1   -6.90   10.20
  -8  11  -1    0.30   11.60
  -9 -11  -1   87.69   14.70
  -9  11  -1   98.29   15.00
 -10 -11  -1   -0.50   12.80
 -10  11  -1    8.60   12.80
 -11 -11  -1   80.79   15.00
 -11  11  -1   50.49   14.00
 -12 -11  -1    7.40   13.10
 -12  11  -1   11.00   13.30
 -13 -11  -1  104.79   16.40
 -13  11  -1   80.09   16.00
 -14 -11  -1    0.10   12.80
 -14  11  -1   12.20   13.90
 -15 -11  -1   53.89   15.30
 -15  11  -1   57.19   16.10
 -16 -11  -1    6.70   13.30
 -16  11  -1    4.00   15.30
 -17 -11  -1   33.10   20.00
 -17  11  -1   37.70   16.90
 -16 -12   1   89.19   16.90
 -15 -12   1   32.40   14.40
 -15  12   1   23.10   15.30
 -14 -12   1  117.09   17.10
 -14  12   1  106.79   18.00
 -13 -12   1   37.40   13.70
 -13  12   1   45.30   15.00
 -12 -12   1  224.28   23.60
 -12  12   1  202.48   24.20
 -11 -12   1  114.29   16.10
 -11  12   1  113.99   16.50
 -10 -12   1  164.28   22.20
 -10  12   1  164.48   21.90
  -9 -12   1  221.78   22.60
  -9  12   1  251.47   22.30
  -8 -12   1  235.98   21.90
  -8  12   1  261.87   21.20
   8  12  -1  173.08   19.30
   7 -12  -1  285.17   21.90
  -7 -12   1  328.27   22.60
  -7  12   1  367.56   22.40
   7  12  -1  297.77   20.30
   6 -12  -1  379.16   23.40
  -6 -12   1  438.96   23.50
   6  12  -1  397.76   24.00
  -6  12   1  460.95   22.90
   5 -12  -1  472.35   14.90
   5 -12  -1  344.27   25.80
   5 -12  -1  430.56   13.10
  -5 -12   1  419.26   22.70
  -5  12   1  471.45   22.10
   5  12  -1  406.36   20.50
   4 -12  -1  273.67   20.10
  -4 -12   1  340.17   19.80
   4 -12  -1  369.26   14.50
   4  12  -1  303.57   18.00
  -4  12   1  365.66   19.30
  -3 -12   1  715.63   25.20
   3 -12  -1  599.44   20.50
  -3 -12   1  656.73   18.10
  -3  12   1  727.83   24.60
  -3  12   1  663.33   19.20
   3  12  -1  649.83   23.20
   3  12  -1  676.03   17.90
   2 -12  -1   48.20    8.40
  -2 -12   1   56.59    7.40
   2  12  -1   83.29   10.20
   2  12  -1   65.79    9.40
  -2  12   1   93.89   10.60
  -2  12   1   75.29    8.10
  -1 -12   1 1206.18   31.40
  -1 -12   1 1200.28   41.60
   1  12  -1 1185.38   31.40
  -1  12   1 1208.58   32.40
   1  12  -1 1228.78   30.60
  -1  12   1 1212.48   31.00
   0 -12   1  122.99   13.70
   0  12   1  156.58   17.60
   0  12  -1  142.49   11.80
   0  12   1  152.08   13.30
  -1 -12  -1 1044.80   32.10
   1 -12   1 1231.68   34.60
   1 -12   1 1378.96   32.00
   1  12   1 1235.78   33.20
   1  12   1 1245.48   31.40
  -1  12  -1 1284.87   30.30
  -1  12  -1 1273.67   33.50
   2 -12   1  107.19   15.20
  -2 -12  -1  106.99   11.70
  -2  12  -1  194.98   15.90
  -2  12  -1  160.68    9.60
   2  12   1  152.08   14.80
   2  12   1  150.08   10.70
   3 -12   1  470.15   22.50
  -3 -12  -1  455.25   23.40
  -3 -12  -1  520.45   16.70
   3  12   1  546.35   15.70
  -3  12  -1  585.64   22.60
   3  12   1  553.84   21.80
  -4 -12  -1  -24.30    9.90
   4  12   1   -4.80    8.60
  -4  12  -1    0.40    9.30
  -5 -12  -1  344.07   22.90
   5 -12   1  274.27   20.60
  -5  12  -1  424.96   21.90
   5  12   1  369.66   19.80
  -6 -12  -1   -8.80   10.60
   6 -12   1  -13.30   10.20
   6  12   1   -5.50    9.40
  -6  12  -1   22.00   11.10
  -7 -12  -1  494.05   26.50
   7 -12   1  419.46   28.30
   7  12   1  449.95   26.90
  -7  12  -1  499.85   25.30
  -8 -12  -1   -6.00   11.40
  -8  12  -1   16.10   12.20
  -9 -12  -1  368.16   25.30
  -9  12  -1  376.06   25.20
 -10 -12  -1    6.40   12.10
 -10  12  -1   11.10   12.90
 -11 -12  -1  261.57   25.10
 -11  12  -1  222.98   24.70
 -12 -12  -1   34.30   13.60
 -12  12  -1   14.00   13.50
 -13 -12  -1  106.19   16.70
 -13  12  -1  122.29   17.90
 -14 -12  -1   23.30   14.30
 -14  12  -1   39.60   15.70
 -15 -12  -1   95.19   17.10
 -15  12  -1   98.99   18.30
 -14 -13   1   13.10   13.50
 -14  13   1   34.60   15.10
 -13 -13   1   14.80   13.20
 -13  13   1   18.60   14.30
 -12 -13   1   20.50   13.10
 -12  13   1   11.80   13.20
 -11 -13   1   24.80   12.90
 -11  13   1   30.90   13.10
 -10 -13   1   11.60   11.70
 -10  13   1    9.40   12.30
  -9 -13   1   -4.90   11.10
  -9  13   1    6.70   11.50
  -8 -13   1   14.50   11.50
  -8  13   1   28.00   11.70
  -7 -13   1   -0.80   10.60
  -7  13   1    2.60   10.40
   7  13  -1  -22.70   10.20
   6 -13  -1  -19.00   10.60
  -6 -13   1    9.40   10.00
   6  13  -1  -16.30    9.20
  -6  13   1    4.10   10.00
   5 -13  -1  -24.00   10.00
  -5 -13   1   32.10    9.90
   5 -13  -1   -0.10    4.10
   5  13  -1  -16.40    9.90
  -5  13   1   -4.60    9.10
   4 -13  -1   20.90    6.40
   4  13  -1   -6.30    8.40
  -4  13   1    4.80    9.20
  -3 -13   1  -10.60    4.70
   3 -13  -1   13.00    7.10
  -3  13   1   10.10    8.80
   3  13  -1  -18.20    7.80
   3  13  -1    6.40    4.60
  -2 -13   1    1.10    6.10
   2 -13  -1    6.60    7.50
   2  13  -1   11.00    5.90
  -2  13   1   -0.30    6.40
   2  13  -1  -13.70    7.20
  -2  13   1    1.60    8.30
  -1 -13   1    0.60    7.10
   1 -13  -1   12.30    8.20
  -1 -13   1   38.20    8.40
   1  13  -1   17.90    6.90
  -1  13   1    7.80    6.90
   1  13  -1   -3.50    7.00
  -1  13   1   21.60    8.20
   0 -13  -1  -16.50    7.80
   0 -13   1   -5.40    7.60
   0 -13   1   29.70    7.70
   0  13  -1   12.10    7.40
   0  13   1   -2.70    7.20
   0  13  -1   -2.20    6.50
   0  13   1   12.80    7.10
  -1 -13  -1   19.00    8.20
   1 -13   1   16.00    9.00
   1  13   1   48.70    7.60
  -1  13  -1   35.90    6.90
  -1  13  -1   43.20    8.90
   1  13   1   30.90    8.70
   2 -13   1  -18.50    8.60
  -2  13  -1    2.20    8.70
  -2  13  -1    8.00    5.10
   2  13   1   -9.60    8.00
   2  13   1   11.70    5.80
  -3 -13  -1   -8.20    5.50
   3  13   1    5.30    5.10
   3  13   1  -11.30    8.40
  -3  13  -1   15.00    9.40
  -4  13  -1   34.00   10.30
   4  13   1  -10.30    8.90
   5  13   1   -8.90    9.50
  -5  13  -1    3.10    9.90
  -6 -13  -1  -18.10   10.60
  -6  13  -1    1.70   10.50
  -7 -13  -1   -5.60   11.10
  -7  13  -1   18.10   11.60
  -8 -13  -1    8.50   12.00
  -8  13  -1   15.90   12.00
  -9 -13  -1    4.80   12.30
  -9  13  -1   13.70   12.30
 -10 -13  -1   18.60   12.60
 -10  13  -1   27.40   13.10
 -11 -13  -1   10.50   12.70
 -11  13  -1   15.20   13.40
 -12 -13  -1   10.40   13.30
 -12  13  -1   30.90   14.80
 -13 -13  -1    4.40   13.50
 -13  13  -1    8.70   14.30
 -11 -14   1   28.50   13.50
 -11  14   1   58.69   14.40
 -10 -14   1   16.10   12.10
 -10  14   1   63.39   13.90
  -9 -14   1   13.80   11.60
  -9  14   1   45.60   12.80
  -8 -14   1   13.10   10.90
  -8  14   1   51.29   12.50
  -7 -14   1   38.50   11.10
  -7  14   1   52.19   12.00
  -6 -14   1   47.20   10.40
  -6  14   1   42.20   11.20
   6  14  -1    7.90   11.10
  -5  14   1  115.89   16.80
  -4  14   1   64.09   10.80
   3 -14  -1  196.48   13.30
  -3 -14   1  230.58   18.00
   3  14  -1  137.39   14.90
  -3  14   1  169.18   16.00
  -2 -14   1   48.10    7.50
   2  14  -1   24.40    8.40
   2  14  -1   78.29   10.00
  -2  14   1   56.39    7.60
  -2  14   1   53.19    9.50
  -1 -14   1  154.28   13.00
   1 -14  -1  139.99   13.80
  -1  14   1  171.88   12.90
  -1  14   1  223.28   14.80
   1  14  -1  226.98   15.40
   1  14  -1  160.88   13.30
   0 -14  -1   25.00    8.90
   0  14   1    3.80    7.50
   0  14   1   31.30    7.60
   0  14  -1   18.80    6.80
   0  14  -1   26.30    7.80
  -1 -14  -1  174.68   14.10
   1 -14   1  171.88   15.90
  -1 -14  -1  203.38   17.20
   1  14   1  218.98   15.20
   2 -14   1   22.10    5.00
  -2 -14  -1  -18.30    8.40
   2  14   1  -13.40    8.10
  -2  14  -1   25.40    8.70
   2  14   1   10.00    5.60
  -3 -14  -1  238.48   11.20
   3 -14   1  194.48   19.00
  -3  14  -1  289.67   18.60
   3  14   1  202.08   17.10
   3  14   1  250.17   10.30
   4  14   1   -9.90    9.30
  -4  14  -1   14.70    9.40
  -6 -14  -1    0.70   10.80
  -6  14  -1   12.30   12.10
  -7 -14  -1   87.49   14.70
  -7  14  -1  148.29   19.40
  -8 -14  -1   -0.10   11.40
  -8  14  -1   20.60   11.60
  -9 -14  -1   83.19   15.10
  -9  14  -1  103.09   15.30
 -10 -14  -1    0.70   12.30
 -10  14  -1   13.80   13.10
 -11 -14  -1   86.89   16.20
 -11  14  -1  101.19   16.80
  -8  15   1   86.59   13.90
  -7 -15   1   85.49   13.30
  -6 -15   1  139.99   20.00
  -6  15   1  163.78   18.50
  -5 -15   1  215.68   20.20
  -5  15   1  161.38   17.90
  -4  15   1   56.79   10.30
  -3 -15   1  207.18   17.90
   3 -15  -1  230.08   14.50
  -3  15   1  199.48   16.60
   2 -15  -1  -19.40   13.30
  -2 -15   1   10.40    6.40
   2  15  -1    9.10    8.10
  -1 -15   1  134.79   12.70
   1 -15  -1  122.29   13.40
  -1  15   1  150.38   13.20
   1  15  -1  130.49   12.90
   0 -15   1  -10.90    8.10
   0  15  -1   37.70    7.80
   0  15  -1    1.90    6.80
   0  15   1   11.80    7.80
   0  15   1   38.20    7.90
  -1 -15  -1  223.98   17.50
   1 -15   1  234.78   12.20
  -1  15  -1  236.28   15.30
   1  15   1  198.28   13.60
  -2 -15  -1   17.80    9.60
  -2  15  -1   26.70    8.70
   2  15   1   24.00    6.10
   3 -15   1   63.19   13.00
  -3 -15  -1  129.99   17.50
   3  15   1   90.29   11.80
  -4 -15  -1   -4.30    9.60
  -4  15  -1   24.80    9.80
  -5 -15  -1   71.99   13.10
  -6 -15  -1   -8.80   10.20
  -6  15  -1   25.40   10.80
  -7 -15  -1  100.19   15.10
  -7  15  -1  163.68   20.40
 -24   0   2   22.90   12.50
 -24   0   2   17.80   14.60
 -23   0   2   61.39   13.30
 -23   0   2   58.59   15.30
 -22   0   2   40.80   12.40
 -22   0   2   13.80   13.70
 -21   0   2  108.49   14.30
 -21   0   2  112.49   15.70
 -20   0   2   16.30   11.30
 -20   0   2   23.50   12.80
  19   0  -2  149.19   20.80
 -19   0   2  167.68   19.00
 -19   0   2  140.79   16.20
  18   0  -2   90.99   13.30
 -18   0   2   81.09   13.20
 -18   0   2   89.39   14.70
  18   0  -2  101.39   18.60
 -17   0   2  476.25   24.30
  17   0  -2  502.25   26.60
 -17   0   2  490.25   26.20
  17   0  -2  485.85   24.40
 -16   0   2   60.99   11.50
 -16   0   2   38.70   12.60
  16   0  -2   64.69   12.00
  16   0  -2   73.79   12.70
  15   0  -2 1097.89   33.70
 -15   0   2 1096.39   33.90
  15   0  -2 1116.69   35.00
 -15   0   2 1081.69   35.10
  14   0  -2   90.69   11.60
 -14   0   2   91.39   13.00
  14   0  -2   79.09   11.50
 -14   0   2   78.69   11.40
 -13   0   2 1057.69   31.50
 -13   0   2 1107.79   32.80
  13   0  -2 1053.39   31.40
  13   0  -2 1063.29   32.30
 -12   0   2  310.67   17.00
  12   0  -2  330.37   18.10
  12   0  -2  307.97   16.70
 -12   0   2  312.17   18.20
 -11   0   2 1665.13   41.90
  11   0  -2 1705.73   41.90
 -11   0   2 1705.93   42.40
  11   0  -2 1731.93   42.40
  10   0  -2 2358.76   54.89
  10   0  -2 2408.46   55.39
 -10   0   2 2443.36   55.39
 -10   0   2 2407.96   55.09
  -9   0   2 2319.17   52.29
  -9   0   2 2326.57   52.49
   9   0  -2 2262.77   52.59
   9   0  -2 2290.47   52.09
  -8   0   2 2876.71   64.49
   8   0  -2 3121.09   64.89
  -8   0   2 2949.41   64.49
   8   0  -2 2861.21   64.19
   7   0  -2 1938.61   44.40
   7   0  -2 1953.60   44.70
  -7   0   2 2008.50   44.70
  -7   0   2 2019.10   44.90
   6   0  -2  299.87   11.90
  -6   0   2  284.37   11.80
   6   0  -2  279.17   12.20
  -6   0   2  293.57   12.20
   4   0  -2 1237.28   27.60
   4   0  -2 1249.97   27.40
  -3   0   2   -0.20    1.00
  -3   0   2    1.00    1.20
  -2   0   2    0.30    0.70
  -2   0   2    0.70    0.80
  -1   0   2    0.80    0.70
   0   0  -2   -0.40    0.60
   4   0   2 1501.45   33.80
   4   0   2 1489.55   33.60
  -4   0  -2 1530.35   33.90
  -4   0  -2 1507.35   33.50
   5   0   2  109.89    9.90
   5   0   2  102.49    9.10
  -5   0  -2   95.99    9.60
  -5   0  -2  116.09    9.60
   6   0   2 3868.81   82.89
   6   0   2 3882.21   82.79
  -6   0  -2 3934.01   82.69
  -6   0  -2 3915.51   82.99
  -7   0  -2  562.74   18.20
  -7   0  -2  576.64   18.50
   7   0   2  581.54   18.30
  -8   0  -2 3808.72   82.99
   8   0   2 3768.82   82.79
  -8   0  -2 3918.21   82.89
   9   0   2  246.38   13.80
  -9   0  -2  247.48   14.60
  -9   0  -2  275.57   15.40
   9   0   2  277.77   15.00
  10   0   2 1271.67   34.00
  10   0   2 1297.27   34.40
 -10   0  -2 1335.87   36.60
  11   0   2   15.90    8.00
 -11   0  -2   21.40    9.40
 -11   0  -2    7.00    8.40
  11   0   2   25.60    9.10
  12   0   2 1533.25   40.50
 -12   0  -2 1516.45   40.50
  12   0   2 1529.05   41.10
 -12   0  -2 1564.94   41.70
 -13   0  -2   39.90   10.90
  13   0   2   61.59   10.80
  13   0   2   37.40   11.30
 -13   0  -2   51.29   11.70
 -14   0  -2  629.14   25.50
 -14   0  -2  661.83   27.70
  14   0   2  650.93   25.40
  14   0   2  611.54   26.70
 -15   0  -2   27.80   11.40
  15   0   2   30.60   12.00
  15   0   2   32.40   11.30
 -15   0  -2   26.10   12.60
  16   0   2  275.97   20.30
 -16   0  -2  245.08   20.50
 -16   0  -2  292.57   23.00
  16   0   2  290.17   23.30
  17   0   2   25.50   11.70
  17   0   2   18.80   10.80
 -17   0  -2   15.90   10.90
 -17   0  -2   32.10   12.90
 -18   0  -2  219.48   22.50
 -18   0  -2  219.98   19.80
 -19   0  -2    2.80   21.70
 -19   0  -2   10.70   11.20
 -20   0  -2   57.79   14.10
 -20   0  -2   71.69   13.40
 -21   0  -2   22.80   11.70
 -21   0  -2   10.80   13.70
 -22   0  -2    5.50   13.60
 -22   0  -2   37.40   12.50
 -23   0  -2   30.80   12.50
 -23   0  -2   13.50   13.70
 -24  -1   2   10.20   14.20
 -24  -1   2    2.60   12.00
 -24   1   2   10.60   11.70
 -24   1   2   14.00   14.60
 -23  -1   2    9.00   13.10
 -23  -1   2    2.60   11.70
 -23   1   2   21.50   11.60
 -23   1   2   -0.80   13.90
 -22  -1   2   14.80   11.80
 -22  -1   2   15.80   13.50
 -22   1   2   -0.90   13.10
 -22   1   2   20.40   11.40
 -21  -1   2   -5.50   13.30
 -21  -1   2   -0.60   11.30
 -21   1   2    0.70   10.80
 -21   1   2    2.80   13.10
 -20  -1   2   -1.80   10.60
 -20  -1   2    1.10   11.80
 -20   1   2    4.30   13.20
 -20   1   2    9.90   11.40
 -19  -1   2   67.59   13.90
 -19  -1   2   73.89   12.80
  19   1  -2   71.19   12.30
 -19   1   2   68.79   12.20
 -19   1   2   49.70   13.70
 -18  -1   2   -7.80   10.30
  18  -1  -2    3.00   11.40
 -18  -1   2    0.20   11.50
  18  -1  -2   -5.00   10.80
 -18   1   2   -2.90   10.10
  18   1  -2    0.10    9.90
 -18   1   2    3.80   12.20
 -17  -1   2    6.20   11.20
 -17  -1   2   10.30   11.80
  17  -1  -2   15.00   11.40
  17  -1  -2   18.60   12.10
 -17   1   2    6.50   10.60
  17   1  -2   17.30   10.40
  17   1  -2   12.40   11.80
 -17   1   2    2.70   13.00
 -16  -1   2   -7.20   10.60
 -16  -1   2   -4.40   11.10
  16  -1  -2    8.20   10.90
  16   1  -2    2.90   11.20
  16   1  -2   -0.50    9.50
 -16   1   2  -14.70    9.80
 -16   1   2   -9.50   11.90
 -15  -1   2   -5.60    9.50
  15  -1  -2   24.90   10.70
  15  -1  -2   31.40   11.20
 -15  -1   2   21.30   11.10
 -15   1   2   18.40   12.30
  15   1  -2   18.90    9.60
  15   1  -2   38.20   12.70
 -15   1   2   10.50    9.90
 -14  -1   2   -9.40   10.00
  14  -1  -2    6.60    9.70
  14  -1  -2   13.40   10.30
 -14  -1   2  -15.00    8.90
 -14   1   2   11.20   11.40
 -14   1   2   -1.40    8.60
  14   1  -2    5.20    9.40
  14   1  -2   10.00    9.00
 -13  -1   2   59.19   10.70
  13  -1  -2   75.89   11.30
 -13  -1   2   67.19   10.90
  13  -1  -2   51.89   10.10
 -13   1   2   58.39    9.80
  13   1  -2   54.29   10.40
  13   1  -2   70.59    9.90
 -13   1   2   69.19   12.60
 -12  -1   2    1.40    8.50
  12  -1  -2    2.80    8.80
 -12  -1   2   -3.10    8.30
  12  -1  -2    0.20    7.80
  12   1  -2    7.70    7.70
 -12   1   2   -7.40    8.90
  12   1  -2    4.00    8.80
 -12   1   2   -2.40    7.30
  11  -1  -2  487.75   19.80
  11  -1  -2  480.55   19.10
 -11  -1   2  500.85   19.10
 -11  -1   2  468.85   19.40
 -11   1   2  500.35   20.50
  11   1  -2  491.35   17.90
 -11   1   2  485.55   18.30
  11   1  -2  484.95   20.20
  10  -1  -2   82.19    9.00
  10  -1  -2   70.19    8.70
 -10  -1   2   85.69    9.00
 -10   1   2   80.29   10.80
 -10   1   2   87.39   10.50
  10   1  -2   81.99   11.10
  10   1  -2   75.29    9.10
  -9  -1   2   57.89    7.60
   9  -1  -2   66.69    7.70
  -9  -1   2   57.69    7.90
   9  -1  -2   65.29    8.20
  -9   1   2   60.09    7.10
   9   1  -2   51.89    7.60
  -9   1   2   49.60    8.00
   9   1  -2   65.59    7.40
  -8  -1   2  937.41   25.50
   8  -1  -2  933.41   25.70
  -8  -1   2  949.21   24.50
   8  -1  -2  952.90   24.60
   8   1  -2  921.91   28.00
  -8   1   2  958.50   24.50
   8   1  -2  940.11   24.30
  -8   1   2  963.40   26.10
   7  -1  -2   27.70    6.50
   7  -1  -2   17.70    5.70
  -7  -1   2   31.80    6.20
  -7  -1   2   15.20    6.20
   7   1  -2   31.90    5.80
   7   1  -2   14.40    6.20
  -7   1   2   22.40    5.40
  -7   1   2   28.00    7.50
   6  -1  -2  390.26   14.30
   6  -1  -2  369.26   12.90
  -6  -1   2  370.76   12.70
  -6  -1   2  369.36   14.10
   6   1  -2  356.56   14.30
   6   1  -2  396.36   12.70
  -6   1   2  390.36   12.80
  -6   1   2  394.06   14.80
  -5  -1   2   -2.70    4.40
   5  -1  -2    7.00    4.60
   5  -1  -2    1.60    4.00
  -5  -1   2    1.40    4.00
   5   1  -2    4.70    3.90
   5   1  -2   -2.00    5.00
  -5   1   2    2.50    4.80
  -5   1   2    3.40    3.90
   4  -1  -2  785.92   19.50
  -4  -1   2  834.72   18.30
   4  -1  -2  836.12   18.90
   4   1  -2  812.22   18.30
   4   1  -2  797.92   19.60
   3  -1  -2   67.59    4.70
   3  -1  -2   62.49    3.90
   3   1  -2   64.99    4.40
   3   1  -2   66.99    3.20
   0  -1   2   49.80    2.60
   0   1   2   37.50    2.60
  -2  -1  -2   98.09    4.00
   3  -1   2 2780.32   57.29
  -3  -1  -2 2782.22   57.79
   3  -1   2 2775.62   58.59
   3   1   2 2782.02   57.79
   3   1   2 2713.63   58.29
   4  -1   2 3623.94   77.39
  -4  -1  -2 3658.83   77.09
   4  -1   2 3693.03   76.09
  -4  -1  -2 3738.53   76.39
  -4   1  -2 3728.43   76.09
   4   1   2 3633.64   77.09
   4   1   2 3674.73   76.39
  -4   1  -2 3581.74   77.29
  -5  -1  -2  484.45   14.60
  -5  -1  -2  446.96   15.80
   5  -1   2  464.65   15.60
   5  -1   2  479.65   14.70
  -5   1  -2  494.75   16.40
   5   1   2  478.85   16.30
  -5   1  -2  477.55   14.60
   5   1   2  472.15   14.30
   6  -1   2  846.92   22.30
  -6  -1  -2  857.01   23.40
   6  -1   2  839.92   23.40
  -6  -1  -2  865.41   22.30
   6   1   2  853.31   22.00
  -6   1  -2  855.71   22.30
  -6   1  -2  853.61   23.90
   6   1   2  864.81   23.80
   7  -1   2  205.68   11.60
  -7  -1  -2  230.58   11.80
  -7  -1  -2  230.08   12.80
   7  -1   2  213.38   12.30
  -7   1  -2  204.28   11.50
   7   1   2  218.38   10.90
   7   1   2  223.98   13.00
  -7   1  -2  221.08   13.20
  -8  -1  -2   -1.90    6.80
  -8  -1  -2    8.90    6.00
   8  -1   2    5.00    6.30
   8  -1   2    0.20    6.00
   8   1   2   -2.90    5.20
   8   1   2    0.30    6.60
  -8   1  -2   -7.30    5.70
  -8   1  -2   -1.60    6.70
   9  -1   2   -1.00    6.80
  -9  -1  -2   -2.80    6.80
  -9  -1  -2    4.40    6.80
   9   1   2   -0.10    7.00
  -9   1  -2   -2.60    6.30
   9   1   2    4.70    6.00
  -9   1  -2    1.70    7.60
 -10  -1  -2  113.49   13.40
  10  -1   2  100.79   12.70
  10  -1   2  118.09   12.90
 -10  -1  -2   74.99    9.60
  10   1   2  108.59   14.60
 -10   1  -2  134.49   15.50
  10   1   2   92.69   11.60
 -10   1  -2   88.89   12.40
  11  -1   2   81.89   10.20
 -11  -1  -2   60.79   10.00
 -11  -1  -2   91.49   11.00
  11  -1   2   98.99   11.30
 -11   1  -2   67.49   11.20
  11   1   2   58.99    9.90
  11   1   2   81.09    9.70
 -11   1  -2   45.90   10.30
  12  -1   2  280.17   17.90
 -12  -1  -2  277.17   18.50
  12  -1   2  264.77   18.20
 -12  -1  -2  246.78   18.40
  12   1   2  290.57   19.50
 -12   1  -2  287.57   20.30
 -12   1  -2  255.27   17.00
  12   1   2  274.47   16.40
  13  -1   2   63.19   10.80
 -13  -1  -2   72.09   11.80
 -13  -1  -2   77.09   12.00
  13  -1   2   65.29   11.20
  13   1   2   69.39   12.70
  13   1   2   70.59   10.70
 -13   1  -2   76.29   13.30
 -13   1  -2   66.39   10.80
 -14  -1  -2  162.98   19.60
  14  -1   2  135.89   18.70
 -14  -1  -2  112.09   13.00
  14  -1   2  141.89   17.60
  14   1   2  140.99   16.20
  14   1   2  137.99   19.80
 -14   1  -2  116.89   14.30
 -14   1  -2  115.39   12.60
 -15  -1  -2   -1.80   10.90
  15  -1   2   16.20   11.20
  15  -1   2    2.40   10.60
 -15  -1  -2   13.90   11.70
  15   1   2    3.50   11.90
  15   1   2   11.50    9.80
 -15   1  -2    2.90   10.10
 -15   1  -2   10.60   12.40
  16  -1   2   42.90   14.30
  16  -1   2   23.90   11.30
 -16  -1  -2   25.00   11.40
 -16  -1  -2   11.30   11.50
 -16   1  -2   31.50   11.10
  16   1   2   22.50   12.00
 -16   1  -2   40.00   13.80
  17  -1   2   18.20   11.70
 -17  -1  -2   -0.80   11.40
 -17  -1  -2    3.00   11.00
 -17   1  -2    2.10   10.40
 -17   1  -2   -9.20   12.40
  17   1   2   10.20   10.00
 -18  -1  -2   19.60   12.00
  18  -1   2   17.20   12.90
 -18   1  -2   23.50   10.70
 -18   1  -2   13.00   12.70
  18   1   2    8.10   10.20
 -19  -1  -2    0.30   11.40
 -19  -1  -2   17.30   11.40
 -19   1  -2   10.10   12.30
 -19   1  -2   10.90   10.80
 -20  -1  -2    5.60   11.40
 -20  -1  -2   -3.80   11.80
 -20   1  -2   16.20   11.10
 -20   1  -2   -4.80   12.50
 -21  -1  -2   13.20   12.00
 -21  -1  -2  -10.40   12.20
 -21   1  -2   15.50   10.90
 -21   1  -2    7.00   13.30
 -22  -1  -2    4.30   11.70
 -22  -1  -2    1.20   12.60
 -22   1  -2    5.40   10.90
 -22   1  -2   -2.50   13.30
 -23  -1  -2    5.40   12.20
 -23  -1  -2   -3.40   12.70
 -23   1  -2    7.60   11.40
 -23   1  -2    0.40   13.80
 -24  -2   2   17.90   13.20
 -24  -2   2   24.30   14.10
 -24   2   2   10.80   14.70
 -24   2   2   11.20   11.60
 -23  -2   2   21.50   12.00
 -23  -2   2   28.00   14.30
 -23   2   2   14.40   11.40
 -23   2   2   13.90   14.80
 -22  -2   2   59.49   13.00
 -22   2   2   -1.10   13.30
 -22   2   2    3.00   10.50
 -21  -2   2   55.99   13.70
 -21  -2   2   53.19   14.30
 -21   2   2   51.69   11.80
 -21   2   2   51.79   15.30
 -20  -2   2   -7.90   11.30
 -20  -2   2  -11.10   11.30
  20   2  -2  -11.20    9.40
 -20   2   2    9.70   10.40
 -20   2   2    4.00   13.10
 -19  -2   2  190.28   20.60
 -19  -2   2  171.78   20.30
  19  -2  -2  216.18   25.90
 -19   2   2  158.48   21.00
  19   2  -2  182.48   17.90
 -19   2   2  224.08   19.50
  18  -2  -2   15.60   11.30
 -18  -2   2    4.20   11.60
 -18  -2   2   -7.30   11.00
 -18   2   2   15.60   10.20
  18   2  -2    6.20    9.60
 -18   2   2   11.20   13.10
  17  -2  -2  382.06   24.50
  17  -2  -2  440.06   28.20
 -17  -2   2  389.76   23.80
 -17  -2   2  381.36   22.80
 -17   2   2  402.56   26.00
  17   2  -2  404.26   21.00
 -17   2   2  402.46   22.00
 -16  -2   2   16.70   11.30
 -16  -2   2   20.00   11.60
  16  -2  -2   31.20   11.70
  16  -2  -2   39.10   12.40
  16   2  -2   39.50   10.20
  16   2  -2   25.30   12.10
 -16   2   2   23.30   10.30
 -16   2   2   26.70   13.60
  15  -2  -2  420.86   22.40
  15  -2  -2  447.16   29.00
 -15  -2   2  395.46   23.00
 -15  -2   2  415.76   21.90
  15   2  -2  388.66   19.50
 -15   2   2  408.66   24.60
  15   2  -2  419.26   24.40
 -15   2   2  375.76   19.90
 -14  -2   2   23.50   10.30
  14  -2  -2   30.10   10.30
  14  -2  -2   30.20   10.00
 -14  -2   2   25.00   10.60
  14   2  -2   33.80   12.10
  14   2  -2   24.10    9.00
 -14   2   2   19.90   11.50
 -14   2   2   10.90    8.80
 -13  -2   2  499.25   21.10
 -13  -2   2  492.45   22.60
  13  -2  -2  524.35   23.10
  13  -2  -2  516.35   21.80
 -13   2   2  496.75   20.10
  13   2  -2  541.35   24.30
 -13   2   2  496.65   24.20
  13   2  -2  529.35   19.80
  12  -2  -2   84.29   10.80
  12  -2  -2   81.89   10.20
 -12  -2   2   78.59    9.80
 -12  -2   2   67.69   10.50
 -12   2   2   88.19    9.50
  12   2  -2   90.49    9.50
  12   2  -2   68.69   10.20
 -12   2   2   79.69   11.60
 -11  -2   2  198.88   13.90
  11  -2  -2  206.18   16.00
  11  -2  -2  212.88   14.30
 -11  -2   2  198.48   15.30
  11   2  -2  200.18   12.70
  11   2  -2  213.98   16.30
 -11   2   2  207.88   13.20
 -11   2   2  210.68   16.80
  10  -2  -2  286.27   14.20
 -10  -2   2  266.97   13.70
 -10  -2   2  266.47   16.00
  10  -2  -2  294.97   16.40
 -10   2   2  289.97   16.90
  10   2  -2  272.97   16.00
 -10   2   2  284.67   13.30
  10   2  -2  272.57   13.00
   9  -2  -2  443.16   18.10
  -9  -2   2  452.45   15.70
  -9  -2   2  461.15   18.10
   9  -2  -2  488.35   16.20
   9   2  -2  443.46   18.40
  -9   2   2  456.85   18.90
  -9   2   2  475.35   15.70
   9   2  -2  465.15   15.20
  -8  -2   2  175.18    9.90
   8  -2  -2  175.08   12.50
  -8  -2   2  161.28   12.30
   8  -2  -2  182.38   10.10
   8   2  -2  172.78    9.70
  -8   2   2  160.28    9.70
  -8   2   2  163.88   12.90
   8   2  -2  146.09   12.30
  -7  -2   2  908.91   22.00
   7  -2  -2  893.41   24.70
   7  -2  -2  865.71   22.30
  -7  -2   2  889.11   24.60
  -7   2   2  919.21   25.30
   7   2  -2  914.91   22.00
  -7   2   2  887.81   22.20
   7   2  -2  871.31   24.80
  -6  -2   2 1142.79   25.90
  -6  -2   2 1111.59   28.60
   6  -2  -2 1135.79   26.50
   6  -2  -2 1135.59   28.80
   6   2  -2 1128.09   29.00
  -6   2   2 1166.68   26.50
   6   2  -2 1162.88   26.00
  -5  -2   2 3403.16   69.39
   5  -2  -2 3315.37   70.19
  -5  -2   2 3316.07   71.79
  -5   2   2 3461.25   70.29
   5   2  -2 3334.27   71.99
  -5   2   2 3350.86   72.09
   5   2  -2 3399.26   69.39
  -4  -2   2 4702.43   96.29
   4  -2  -2 4710.53   97.29
  -4   2   2 4832.22   97.39
   3  -2  -2  266.87    9.70
   3  -2  -2  269.87    8.00
  -3  -2   2  254.17    8.90
   3   2  -2  281.37    6.70
   3   2  -2  276.67    9.50
   2  -2  -2 1682.83   35.40
   2  -2  -2 1500.55   34.50
   2   2  -2 1645.34   35.00
   2   2  -2 1705.73   33.70
  -2   2   2 1658.53   34.60
   1  -2  -2   29.70    4.00
  -1  -2   2   25.20    2.70
  -1  -2   2   36.60    2.70
   1   2  -2   35.70    3.00
  -1   2   2   37.40    3.50
   0  -2   2  318.87    7.30
   1  -2   2 1370.56   29.40
  -1  -2  -2 1352.36   28.70
   1   2   2 1311.77   29.40
  -1   2  -2 1340.47   27.40
   3  -2   2  237.48    7.00
   3  -2   2  231.58   10.60
  -3  -2  -2  216.78    7.80
  -3  -2  -2  219.18   10.50
  -3   2  -2  246.58   10.30
   3   2   2  224.58   10.40
  -3   2  -2  229.68    7.00
   5  -2   2  126.39    8.30
  -5  -2  -2  104.09   11.10
  -5  -2  -2  109.29    8.10
   5  -2   2  126.29   11.10
  -5   2  -2  130.99   12.00
  -5   2  -2   95.89    8.30
   5   2   2  133.49   11.40
   5   2   2  111.79    7.60
  -6  -2  -2 1161.28   29.90
   6  -2   2 1155.48   27.50
   6  -2   2 1149.48   30.10
  -6  -2  -2 1188.68   27.70
  -6   2  -2 1182.98   27.50
   6   2   2 1174.08   30.00
   6   2   2 1168.08   27.40
  -6   2  -2 1199.78   30.80
   7  -2   2   29.20    6.70
  -7  -2  -2   28.70    6.50
  -7  -2  -2   37.50    5.70
   7  -2   2   34.70    5.80
   7   2   2   37.10    7.70
  -7   2  -2   27.70    5.80
  -7   2  -2   25.40    7.10
   7   2   2   33.20    5.40
   8  -2   2  713.03   20.40
  -8  -2  -2  725.43   20.50
  -8  -2  -2  717.83   22.80
   8  -2   2  675.33   22.40
  -8   2  -2  728.13   23.60
   8   2   2  691.93   19.80
   8   2   2  700.23   22.80
  -8   2  -2  684.63   20.00
  -9  -2  -2  197.38   15.50
   9  -2   2  211.98   14.50
  -9  -2  -2  211.78   12.80
   9  -2   2  234.78   13.30
  -9   2  -2  208.78   12.40
   9   2   2  224.88   12.10
   9   2   2  214.88   15.40
  -9   2  -2  214.78   16.80
  10  -2   2 1076.79   31.60
 -10  -2  -2 1121.29   30.10
 -10  -2  -2 1123.69   32.20
  10  -2   2 1130.49   32.20
  10   2   2 1109.39   29.10
 -10   2  -2 1125.49   32.80
  10   2   2 1094.29   32.00
 -10   2  -2 1097.49   29.20
  11  -2   2   30.70    8.70
 -11  -2  -2   43.90    9.00
  11  -2   2   29.10    8.90
 -11  -2  -2   29.10   10.20
  11   2   2   31.30    9.30
  11   2   2   38.50    8.10
 -11   2  -2   42.70   11.40
 -11   2  -2   22.40    7.90
  12  -2   2  564.84   21.90
  12  -2   2  578.04   23.40
 -12  -2  -2  561.74   22.60
 -12  -2  -2  554.24   24.00
 -12   2  -2  580.64   25.40
 -12   2  -2  541.35   20.80
  12   2   2  550.44   20.60
  12   2   2  544.75   24.30
  13  -2   2   20.40    9.60
 -13  -2  -2   37.50   10.30
  13  -2   2   26.10    9.80
 -13  -2  -2   19.60   11.30
  13   2   2   23.40    8.80
 -13   2  -2   25.30   12.10
  13   2   2   12.40   10.70
 -13   2  -2   13.10    9.10
  14  -2   2  234.28   19.00
  14  -2   2  222.98   19.10
 -14  -2  -2  212.38   19.90
 -14  -2  -2  222.98   19.60
  14   2   2  227.08   17.10
 -14   2  -2  221.98   22.10
  14   2   2  216.88   21.30
 -14   2  -2  216.88   17.20
  15  -2   2   24.30   11.70
 -15  -2  -2   13.60   11.30
 -15  -2  -2   30.80   11.90
  15  -2   2   18.70   10.90
 -15   2  -2    7.00    9.70
 -15   2  -2   23.20   13.50
  15   2   2   33.20   10.00
  15   2   2   30.90   12.10
 -16  -2  -2  381.46   22.80
  16  -2   2  383.06   23.00
 -16  -2  -2  378.76   23.30
  16  -2   2  363.76   24.00
  16   2   2  384.46   20.80
  16   2   2  377.56   27.70
 -16   2  -2  340.57   20.60
 -16   2  -2  349.96   25.70
  17  -2   2   14.70   11.20
 -17  -2  -2   33.10   11.50
 -17  -2  -2   18.40   11.50
  17   2   2   21.10    9.90
 -17   2  -2   25.80   13.50
 -17   2  -2   19.50   10.10
 -18  -2  -2   72.09   13.40
 -18  -2  -2   74.89   13.70
  18  -2   2   79.99   13.10
  18   2   2   80.69   12.40
 -18   2  -2   65.69   13.80
 -18   2  -2   90.49   12.50
 -19  -2  -2   15.90   11.90
 -19  -2  -2    7.70   11.50
 -19   2  -2   12.20   12.90
 -19   2  -2   16.30   10.20
 -20  -2  -2   44.10   13.30
 -20  -2  -2   26.80   12.10
 -20   2  -2   35.30   14.30
 -20   2  -2   34.40   14.00
 -21  -2  -2   33.30   12.70
 -21  -2  -2    2.00   12.50
 -21   2  -2    8.90   13.80
 -21   2  -2   31.90   11.30
 -22  -2  -2   28.40   12.60
 -22  -2  -2  -10.30   12.30
 -22   2  -2   21.90   11.40
 -22   2  -2   24.20   14.80
 -23  -2  -2   14.70   12.90
 -23  -2  -2   -0.10   12.80
 -23   2  -2   -3.80   14.60
 -23   2  -2   24.70   11.70
 -24  -3   2   13.60   13.20
 -24  -3   2   33.00   17.80
 -24   3   2    8.50   15.60
 -24   3   2   16.40   11.70
 -23  -3   2   32.90   13.20
 -23  -3   2   16.40   12.50
 -23   3   2   21.80   15.20
 -23   3   2   32.70   11.50
 -22  -3   2   42.90   13.60
 -22  -3   2   25.70   12.40
 -22   3   2   34.20   15.20
 -22   3   2   27.60   11.10
 -21  -3   2   33.90   13.30
 -21  -3   2   50.19   13.40
  21   3  -2   33.60   10.90
 -21   3   2   39.40   11.40
 -21   3   2   55.39   14.50
 -20  -3   2   -1.80   11.10
 -20  -3   2   -0.60   11.80
 -20   3   2   -6.50   13.30
  20   3  -2   -0.60    9.10
 -20   3   2    4.80   10.10
 -19  -3   2  111.49   14.50
  19  -3  -2  110.29   14.00
 -19  -3   2   94.89   13.70
  19   3  -2  109.09   12.60
 -19   3   2  113.09   16.60
 -19   3   2  140.09   18.20
 -18  -3   2   -6.70   10.40
 -18  -3   2    4.90   11.40
  18  -3  -2   10.30   10.70
  18   3  -2   -5.20    8.60
 -18   3   2   -5.60    9.30
 -17  -3   2  296.37   20.80
  17  -3  -2  386.16   22.40
 -17  -3   2  327.17   23.00
 -17   3   2  349.07   20.50
  17   3  -2  300.87   18.30
 -17   3   2  359.16   25.60
  16  -3  -2   47.00   11.80
 -16  -3   2   18.30   11.00
 -16  -3   2   27.40   12.60
  16  -3  -2   61.59   13.40
  16   3  -2   34.60   12.70
 -16   3   2   47.40   10.20
  16   3  -2   43.60    9.80
 -16   3   2   43.10   14.80
  15  -3  -2  928.81   33.40
  15  -3  -2  974.40   31.00
 -15  -3   2  915.11   30.00
 -15  -3   2  954.10   33.00
 -15   3   2  946.71   29.30
  15   3  -2  947.71   34.30
 -15   3   2  981.70   34.80
  15   3  -2  968.40   28.60
  14  -3  -2    3.10   10.90
  14  -3  -2   -4.70    9.20
 -14  -3   2   -6.80    9.00
 -14  -3   2   -8.20   10.80
 -14   3   2   -3.10    8.10
  14   3  -2    3.90    7.80
  14   3  -2    2.60   14.10
 -14   3   2    9.50   12.70
 -13  -3   2 1211.78   36.10
 -13  -3   2 1207.38   33.10
  13  -3  -2 1222.68   37.00
  13  -3  -2 1246.28   34.20
 -13   3   2 1255.87   33.20
  13   3  -2 1238.98   37.40
 -13   3   2 1169.98   37.60
  13   3  -2 1237.68   32.10
 -12  -3   2   89.09   13.10
 -12  -3   2  116.79   12.90
  12  -3  -2  119.99   14.80
  12  -3  -2  121.09   17.20
  12   3  -2  125.09   11.90
 -12   3   2  108.09   12.70
  12   3  -2  123.79   17.50
 -12   3   2  135.29   14.30
 -11  -3   2 2537.45   59.59
  11  -3  -2 2459.95   59.69
  11  -3  -2 2533.65   56.79
 -11  -3   2 2452.55   55.99
 -11   3   2 2553.54   60.39
 -11   3   2 2521.45   56.29
  11   3  -2 2474.95   55.49
  11   3  -2 2487.35   59.69
 -10  -3   2  232.68   16.20
 -10  -3   2  248.18   12.40
  10  -3  -2  250.67   16.40
  10  -3  -2  262.07   13.40
  10   3  -2  242.88   16.60
 -10   3   2  257.77   12.50
 -10   3   2  230.58   17.10
  10   3  -2  253.47   11.80
  -9  -3   2 3216.98   68.99
   9  -3  -2 3468.55   70.09
  -9  -3   2 3308.17   73.09
   9  -3  -2 3110.99   72.49
   9   3  -2 3184.48   72.59
  -9   3   2 3185.38   69.49
  -9   3   2 3294.17   73.59
   9   3  -2 3162.58   68.79
   8  -3  -2   11.60    7.10
  -8  -3   2  -10.40    6.80
  -8  -3   2    2.80    4.80
   8  -3  -2    8.50    4.90
  -8   3   2   12.00    8.10
   8   3  -2    9.60    7.00
  -8   3   2    3.70    4.60
   8   3  -2   13.10    4.50
   7  -3  -2 5330.97  116.29
   7  -3  -2 5578.64  113.79
  -7  -3   2 5506.95  116.39
  -7  -3   2 5521.25  112.59
   7   3  -2 5516.35  118.59
   7   3  -2 5505.05  112.79
  -7   3   2 5494.25  116.59
  -7   3   2 5571.94  113.69
   6  -3  -2   22.90    6.20
   6  -3  -2   22.70    4.30
  -6  -3   2   40.40    7.40
  -6  -3   2   18.80    3.50
  -6   3   2   23.90    4.40
   6   3  -2   20.70    7.10
  -6   3   2   18.60    6.80
   5  -3  -2 4239.88   89.49
  -5  -3   2 4046.30   85.49
   5  -3  -2 4217.58   86.99
  -5  -3   2 4212.68   89.39
   5   3  -2 4151.48   89.39
   5   3  -2 4266.47   85.69
  -5   3   2 4370.16   89.69
  -4  -3   2 1195.28   29.30
   4  -3  -2 1224.18   27.00
   4  -3  -2 1226.18   29.70
   4   3  -2 1207.38   29.50
  -4   3   2 1251.57   29.80
  -3  -3   2  846.52   21.50
   3  -3  -2  859.31   22.00
   3  -3  -2  871.51   19.90
   3   3  -2  856.71   21.70
  -3   3   2  874.21   22.00
  -1  -3   2  526.25   13.10
   1  -3  -2  493.65   14.00
  -1  -3   2  534.95   12.50
   1  -3  -2  531.95   13.60
  -1   3   2  531.65   13.90
  -1   3   2  518.45   13.40
   1   3  -2  531.55   12.80
   1   3  -2  512.75   13.30
   0  -3   2 3881.41   78.69
   0  -3  -2 3821.82   78.69
   0  -3  -2 3772.22   78.99
   0   3  -2 3763.52   77.69
   0   3   2 3824.72   78.99
  -2  -3  -2 3294.17   67.09
   2  -3   2 3284.77   68.99
  -2  -3  -2 3204.08   68.79
  -2   3  -2 3272.87   69.09
   2   3   2 3168.58   68.59
   2   3   2 3283.47   67.09
   3  -3   2 1474.15   34.40
  -3  -3  -2 1454.35   34.10
  -3  -3  -2 1455.35   31.50
   3   3   2 1427.86   33.90
  -3   3  -2 1490.05   34.80
  -4  -3  -2 1206.88   30.10
   4  -3   2 1245.28   26.00
  -4  -3  -2 1224.28   27.00
   4  -3   2 1195.58   30.20
  -4   3  -2 1240.48   31.00
  -4   3  -2 1178.58   25.90
   4   3   2 1215.78   29.80
  -5  -3  -2    4.40    3.80
  -5  -3  -2    1.30    6.80
   5  -3   2   12.50    3.90
   5  -3   2    9.20    6.70
  -5   3  -2    8.40    6.70
   5   3   2    4.90    6.10
  -5   3  -2    4.00    3.50
  -6  -3  -2 2425.36   51.79
  -6  -3  -2 2472.85   54.79
   6  -3   2 2302.97   54.69
   6  -3   2 2455.95   51.39
   6   3   2 2361.06   54.39
   6   3   2 2437.96   51.69
  -6   3  -2 2380.66   51.19
  -6   3  -2 2491.25   55.69
  -7  -3  -2  175.48   13.50
  -7  -3  -2  201.18   10.00
   7  -3   2  198.58   13.70
   7  -3   2  195.58   10.10
   7   3   2  191.68    9.20
   7   3   2  188.98   13.80
  -7   3  -2  174.48    9.40
  -7   3  -2  218.28   15.20
  -8  -3  -2 4849.71  102.89
  -8  -3  -2 4973.40  105.79
   8  -3   2 4967.00  102.69
   8  -3   2 4812.12  106.09
  -8   3  -2 4836.22  102.29
   8   3   2 4807.32  105.69
   8   3   2 4941.31  102.69
  -8   3  -2 5087.49  106.79
   9  -3   2   33.40    8.50
   9  -3   2   49.40    7.50
  -9  -3  -2   44.20    7.10
  -9  -3  -2   40.10    9.80
   9   3   2   48.90    6.60
  -9   3  -2   50.89    9.80
  -9   3  -2   45.30    6.80
   9   3   2   42.70    9.80
  10  -3   2 1518.95   40.80
  10  -3   2 1519.45   37.40
 -10  -3  -2 1537.15   40.80
 -10  -3  -2 1499.35   37.40
 -10   3  -2 1595.04   42.20
 -10   3  -2 1537.25   36.90
  10   3   2 1505.15   40.80
  10   3   2 1574.04   37.20
  11  -3   2   46.90    8.70
  11  -3   2   41.60   10.70
 -11  -3  -2   40.10    8.90
 -11  -3  -2   35.30   11.00
  11   3   2   43.20   11.30
  11   3   2   43.20    7.80
 -11   3  -2   51.19   12.70
 -11   3  -2   35.10    7.90
  12  -3   2  758.52   24.80
 -12  -3  -2  768.72   25.40
 -12  -3  -2  722.53   28.30
  12  -3   2  750.52   27.70
  12   3   2  746.93   28.40
  12   3   2  777.52   23.80
 -12   3  -2  786.92   29.90
 -12   3  -2  752.62   23.70
 -13  -3  -2   30.90   10.10
  13  -3   2   15.00    9.30
 -13  -3  -2    9.70   10.50
 -13   3  -2    4.70    8.00
 -13   3  -2   17.40   11.10
  13   3   2   15.60    7.90
  14  -3   2  218.98   18.00
 -14  -3  -2  193.88   20.00
 -14  -3  -2  206.48   18.30
  14  -3   2  192.48   19.60
 -14   3  -2  195.68   16.10
  14   3   2  231.68   21.90
  14   3   2  186.28   15.60
 -14   3  -2  205.38   22.50
 -15  -3  -2   41.50   12.30
 -15  -3  -2   56.99   11.70
  15  -3   2   63.29   12.70
  15  -3   2   65.99   11.80
 -15   3  -2   52.09   13.60
 -15   3  -2   50.19   10.30
  15   3   2   67.39   14.30
  15   3   2   59.89   10.30
 -16  -3  -2  257.77   22.00
  16  -3   2  278.27   20.60
 -16  -3  -2  309.67   20.50
 -16   3  -2  294.77   25.00
 -16   3  -2  263.47   17.90
  16   3   2  288.77   18.20
 -17  -3  -2    7.80   10.70
 -17  -3  -2   -4.70   10.40
  17  -3   2    5.20   10.70
 -17   3  -2   13.10   13.40
  17   3   2  -11.30    8.50
 -17   3  -2   -7.70    8.70
 -18  -3  -2  260.47   22.20
 -18  -3  -2  239.88   20.90
  18  -3   2  244.28   21.00
 -18   3  -2  265.47   25.00
  18   3   2  230.38   18.80
 -18   3  -2  262.77   18.70
  19  -3   2   -1.40   10.60
 -19  -3  -2   10.80   11.70
 -19  -3  -2   11.00   11.40
 -19   3  -2   18.20   13.20
  19   3   2    8.50    9.70
 -19   3  -2   16.70   10.30
 -20  -3  -2   43.90   12.90
 -20  -3  -2   57.09   13.40
 -20   3  -2   80.19   12.40
 -20   3  -2   50.29   16.20
 -21  -3  -2    8.00   11.90
 -21   3  -2   21.40   14.40
 -21   3  -2   21.70   10.70
 -22  -3  -2   20.80   12.60
 -22  -3  -2   29.90   13.50
 -22   3  -2    6.80   14.40
 -22   3  -2   38.30   11.50
 -23  -3  -2    5.90   12.60
 -23   3  -2    0.90   15.40
 -23   3  -2   27.30   11.60
 -23  -4   2    7.00   11.70
 -23  -4   2   10.90   12.00
 -23   4   2   -1.00   10.20
 -23   4   2    7.20   15.00
 -22  -4   2   -7.00   11.10
 -22  -4   2    2.10   11.70
 -22   4   2    8.10   10.40
 -22   4   2    1.60   14.70
  22   4  -2  -16.80    9.20
 -21  -4   2   -3.80   11.30
 -21  -4   2  -10.70   10.70
 -21   4   2    5.60   13.50
  21   4  -2  -13.30    9.10
 -21   4   2   -1.60   10.10
 -20  -4   2   -2.00   11.80
 -20  -4   2  -20.80   11.00
 -20   4   2    6.40    9.90
  20   4  -2   -1.50    8.90
 -20   4   2   -3.50   13.80
 -19  -4   2  -24.60   10.30
  19  -4  -2   16.80   10.90
 -19  -4   2   -1.00   11.80
 -19   4   2    1.10   13.30
 -19   4   2   -3.50    9.20
  19   4  -2    5.40    8.60
  18  -4  -2   10.00   12.30
 -18  -4   2   -3.60   11.50
 -18   4   2   -5.40   13.70
  18   4  -2   -5.50    8.00
 -18   4   2   -1.40    9.30
 -17  -4   2   -3.80   18.80
  17  -4  -2   12.20   10.30
 -17   4   2    0.20   13.30
 -17   4   2   12.60    9.30
  17   4  -2    7.60    8.30
 -16  -4   2  -14.00   12.00
  16  -4  -2    6.70    9.90
 -16   4   2    9.50    9.30
  16   4  -2   14.00    8.40
 -16   4   2   -6.10   12.30
 -15  -4   2   17.90    9.90
  15  -4  -2   49.80   10.70
 -15  -4   2   49.70   13.20
  15  -4  -2   50.29   13.20
 -15   4   2   29.30    9.40
  15   4  -2   52.99    9.00
 -15   4   2   30.50   13.10
  15   4  -2   27.40   12.50
  14  -4  -2    2.20   10.70
 -14  -4   2  -12.90    8.40
 -14  -4   2   -9.50   11.10
  14  -4  -2   13.00    9.40
  14   4  -2   -0.90    7.20
 -14   4   2  -19.50   12.60
 -14   4   2   -7.70    8.20
  14   4  -2    2.20   11.30
 -13  -4   2   -7.00    7.90
  13  -4  -2   10.00   11.30
 -13  -4   2   -1.60   10.60
  13  -4  -2    9.80    8.80
  13   4  -2   17.10    7.10
 -13   4   2    6.90   11.40
 -13   4   2    9.70    7.70
  13   4  -2   12.50   11.90
 -12  -4   2   58.89   12.10
  12  -4  -2   82.09   12.90
  12  -4  -2   74.19    9.60
 -12  -4   2   67.49    8.80
  12   4  -2   75.89   10.20
  12   4  -2   80.59   13.00
 -12   4   2   66.39    8.70
 -12   4   2   91.09   14.00
  11  -4  -2  112.59   12.60
 -11  -4   2   96.49   11.10
 -11  -4   2  108.49   12.70
  11  -4  -2  103.09   11.90
  11   4  -2   87.39   11.20
 -11   4   2  127.59   14.20
  11   4  -2  105.69    9.40
 -11   4   2   82.99   11.20
 -10  -4   2   64.39    9.40
 -10  -4   2   64.99   10.30
  10  -4  -2   88.79   11.20
  10  -4  -2   73.99    8.10
  10   4  -2   75.89    8.10
  10   4  -2   78.19   11.20
 -10   4   2   62.89   10.40
 -10   4   2   72.19    7.30
  -9  -4   2  181.68   15.40
   9  -4  -2  195.48   15.40
  -9  -4   2  181.68    9.30
   9  -4  -2  178.58   11.20
   9   4  -2  211.68   16.20
  -9   4   2  177.48   10.40
  -9   4   2  192.38   16.50
   9   4  -2  193.48    8.60
   8  -4  -2   58.49    8.80
   8  -4  -2   66.69    6.40
  -8  -4   2   52.09    6.40
  -8   4   2   62.19   10.20
   8   4  -2   72.89    6.00
   8   4  -2   57.79    9.00
  -8   4   2   60.29    8.10
   7  -4  -2  418.46   13.00
  -7  -4   2  418.96   10.60
   7  -4  -2  428.76   17.70
  -7  -4   2  412.86   17.40
   7   4  -2  424.96   10.50
  -7   4   2  418.56   17.90
   7   4  -2  408.26   17.40
  -6  -4   2   16.20    6.70
   6  -4  -2   16.70    4.00
   6  -4  -2   24.50    7.30
  -6   4   2   31.40    7.90
   6   4  -2   14.80    7.40
   5  -4  -2   40.80    7.20
  -5  -4   2   28.40    6.40
   5  -4  -2   31.90    4.10
   5  -4  -2   37.50    4.20
   5   4  -2   34.70    6.60
  -5   4   2   34.20    7.00
   4  -4  -2    3.90    3.50
   4  -4  -2    6.70    6.10
  -4  -4   2   -6.60    5.60
   4   4  -2    2.70    6.10
  -4   4   2   -1.20    6.20
  -3  -4   2   53.89    6.60
   3  -4  -2   47.30    6.80
   3  -4  -2   47.30    6.30
  -3   4   2   32.90    6.50
  -3   4   2   40.60    5.70
   3   4  -2   40.40    6.10
   2  -4  -2  494.45   13.50
   2  -4  -2  487.45   15.40
  -2  -4   2  494.95   11.70
  -2  -4   2  459.15   14.50
   2   4  -2  507.65   12.40
  -2   4   2  471.35   14.90
   2   4  -2  485.35   14.70
  -2   4   2  481.55   13.10
   1  -4  -2    7.20    4.40
  -1  -4   2   -5.80    4.00
   1  -4  -2    1.70    5.10
  -1  -4   2    7.70    3.60
  -1   4   2    1.30    4.00
   1   4  -2   10.00    4.50
   1   4  -2    4.10    4.30
  -1   4   2   -6.80    4.50
   0  -4  -2    7.90    4.80
   0  -4   2    9.00    4.40
   0  -4  -2   -2.80    4.30
   0  -4   2    0.30    3.40
   0   4  -2    8.00    5.10
   0   4  -2    1.50    3.40
   0   4   2   -0.10    4.10
   0   4   2   10.60    4.50
  -1  -4  -2   23.90    4.60
   1  -4   2   35.70    5.60
  -1  -4  -2   34.30    5.70
   1   4   2   27.40    4.40
  -1   4  -2   41.20    6.40
   1   4   2   32.80    5.30
  -1   4  -2   45.10    3.70
  -2  -4  -2  956.10   22.50
  -2  -4  -2 1024.80   25.30
   2  -4   2  975.30   25.00
  -2   4  -2 1035.30   25.90
   2   4   2  995.60   22.50
   2   4   2  984.00   24.80
   3  -4   2   75.59   10.00
  -3  -4  -2   71.89    6.10
  -3  -4  -2   75.59   10.60
   3   4   2   88.49    9.60
  -3   4  -2   90.19   11.40
  -4  -4  -2   83.29    6.10
   4  -4   2   99.29   10.40
  -4  -4  -2   86.39    5.90
  -4  -4  -2   89.79   10.80
   4   4   2   83.09   10.20
  -4   4  -2   91.79   11.90
   5  -4   2    8.20    2.90
  -5  -4  -2    9.60    3.70
  -5  -4  -2    5.60    3.60
  -5  -4  -2    3.30    6.00
   5  -4   2    3.70    6.60
  -5   4  -2    2.60    2.40
  -5   4  -2    8.60    7.40
   5   4   2   11.10    6.60
  -6  -4  -2   -2.60    7.00
   6  -4   2    7.50    4.00
  -6  -4  -2    6.10    4.10
   6  -4   2    5.70    7.10
   6   4   2    6.90    7.20
  -6   4  -2   -1.80    3.10
  -6   4  -2    7.90    8.10
   7  -4   2    6.10    7.70
  -7  -4  -2    7.60    4.70
  -7  -4  -2   -2.90    6.70
   7  -4   2    7.90    4.70
   7   4   2   14.40    8.00
  -7   4  -2   -1.10    4.00
  -7   4  -2   10.60    9.20
  -8  -4  -2  -13.40    8.20
   8  -4   2    9.00    5.30
  -8  -4  -2    1.00    5.20
   8  -4   2   -1.20    7.70
  -8   4  -2   -3.70    9.30
  -8   4  -2   -2.40    4.60
   8   4   2   -0.40    8.00
   9  -4   2   28.20    6.60
  -9  -4  -2   17.40    8.90
  -9  -4  -2   29.60    6.40
   9  -4   2   32.60    9.60
  -9   4  -2   42.80   11.50
   9   4   2   31.10    5.80
  -9   4  -2   15.90    5.70
   9   4   2   18.20    8.70
  10  -4   2   79.59   10.60
 -10  -4  -2   94.49   11.60
 -10  -4  -2   81.09   11.40
  10  -4   2  110.39   11.60
 -10   4  -2   82.89   10.10
  10   4   2   71.09    7.50
  10   4   2   73.39   10.90
 -10   4  -2   99.59   12.70
 -11  -4  -2   99.49   13.00
 -11  -4  -2   73.59   11.70
  11  -4   2  111.39   13.60
  11  -4   2  100.09   13.00
 -11   4  -2   84.49    8.60
  11   4   2  102.69   12.80
 -11   4  -2   86.99   12.60
  12  -4   2   29.70    8.70
 -12  -4  -2   10.20   10.50
  12  -4   2   22.20   10.90
 -12  -4  -2   40.30    9.20
  12   4   2   19.10   11.40
  12   4   2   29.40    7.50
 -12   4  -2   35.80   11.80
 -12   4  -2   25.80    7.70
 -13  -4  -2   -2.40   10.30
  13  -4   2    7.60    8.70
  13  -4   2   -5.80    9.70
  13   4   2   14.70   11.70
  13   4   2    4.00    7.30
 -13   4  -2    5.80   12.70
 -13   4  -2   -7.40    8.30
 -14  -4  -2   11.50    9.60
 -14  -4  -2   24.80   12.40
  14  -4   2   30.50    9.90
  14  -4   2   18.40   11.20
  14   4   2   14.10    8.10
 -14   4  -2   20.80    8.70
 -14   4  -2   36.10   13.00
  14   4   2   12.40   11.80
 -15  -4  -2    6.50   10.30
 -15  -4  -2   -5.50   11.60
  15  -4   2   16.70   10.00
 -15   4  -2   19.10   12.70
 -15   4  -2    1.40    8.70
  15   4   2   10.80    8.30
 -16  -4  -2   -2.10   16.90
  16  -4   2   14.00    9.90
 -16  -4  -2    5.80   10.30
 -16   4  -2    8.50    8.70
  16   4   2    8.80    8.50
 -17  -4  -2    8.60   10.60
 -17  -4  -2   22.80   11.70
  17  -4   2   19.30   10.40
 -17   4  -2   17.80   12.60
 -17   4  -2   24.40    9.30
  17   4   2   26.50    9.30
 -18  -4  -2   21.80   12.90
 -18  -4  -2    0.00   10.40
 -18   4  -2    7.50    9.40
  18   4   2    8.40    9.70
 -18   4  -2   22.40   14.50
  19  -4   2   -3.30   10.10
 -19  -4  -2    8.70   11.60
 -19  -4  -2  -13.20   10.30
  19   4   2   -0.90    9.00
 -19   4  -2    0.10   13.80
 -19   4  -2    9.70    9.20
 -20  -4  -2    4.60   11.50
 -20  -4  -2    3.70   11.70
 -20   4  -2   -4.00    9.40
 -20   4  -2   -5.00   14.70
  20   4   2   -0.10    9.20
 -21  -4  -2   -3.40   11.60
 -21  -4  -2  -14.10   11.00
 -21   4  -2  -12.50   13.80
 -21   4  -2    7.60   11.20
 -22  -4  -2   16.20   13.50
 -22  -4  -2    2.80   11.80
 -22   4  -2   22.50   10.40
 -22   4  -2   -1.40   15.10
 -23  -5   2   42.10   11.40
 -23  -5   2   36.90   13.30
  23   5  -2    9.50    9.90
 -23   5   2   42.50   11.80
 -22  -5   2    0.80   10.10
 -22  -5   2   12.10   12.70
 -22   5   2    7.60   10.30
  22   5  -2   -5.40    8.80
 -22   5   2    0.80   14.60
 -21  -5   2   36.90   11.60
 -21  -5   2   49.90   13.60
 -21   5   2   47.90   11.00
 -21   5   2   31.00   16.10
  20  -5  -2   19.20   11.70
 -20  -5   2   22.70   12.60
 -20  -5   2  -13.10    9.60
 -20   5   2   12.20    9.70
  20   5  -2    2.10    8.20
 -20   5   2   10.00   13.80
 -19  -5   2  150.38   21.10
  19  -5  -2  178.48   20.80
 -19   5   2  140.29   18.70
 -19   5   2  159.18   17.10
  19   5  -2  142.89   14.90
  18  -5  -2    9.20   10.30
 -18  -5   2   -9.80   10.80
 -18   5   2    4.20   13.90
 -18   5   2    6.50    9.10
  18   5  -2   -3.10    7.60
  17  -5  -2  415.26   22.40
 -17  -5   2  394.86   25.30
  17   5  -2  387.66   17.60
 -17   5   2  409.46   20.00
 -17   5   2  370.66   27.10
 -16  -5   2   19.50   12.80
  16  -5  -2   31.50   10.10
 -16   5   2   17.20    9.00
  16   5  -2   19.90    7.80
 -16   5   2   21.90   13.20
  15  -5  -2  900.61   28.70
 -15  -5   2  878.01   32.30
 -15  -5   2  764.92   25.80
 -15   5   2  873.41   34.40
  15   5  -2  881.41   24.90
 -15   5   2  895.41   27.30
  14  -5  -2   46.20   12.30
  14  -5  -2   59.89   10.10
 -14  -5   2   59.49   13.30
 -14  -5   2   67.19    9.20
 -14   5   2   57.89   14.10
  14   5  -2   54.29   13.70
  14   5  -2   73.49   10.50
 -14   5   2   45.40    9.20
  13  -5  -2  786.52   30.40
 -13  -5   2  765.62   22.80
  13  -5  -2  828.32   26.10
 -13  -5   2  787.62   29.80
  13   5  -2  804.82   31.00
 -13   5   2  794.02   26.10
 -13   5   2  805.52   31.50
  13   5  -2  791.02   21.70
 -12  -5   2  211.88   12.20
 -12  -5   2  189.78   19.20
  12  -5  -2  202.38   20.00
  12  -5  -2  196.88   15.20
 -12   5   2  206.88   13.20
 -12   5   2  187.58   21.10
  12   5  -2  198.38   20.00
  12   5  -2  226.18   10.70
  11  -5  -2 1169.28   33.30
 -11  -5   2 1200.78   35.70
 -11  -5   2 1197.58   28.30
  11  -5  -2 1179.38   35.80
 -11   5   2 1189.88   36.60
  11   5  -2 1194.28   27.70
  11   5  -2 1200.48   36.00
 -11   5   2 1213.88   30.00
 -10  -5   2  212.78    9.40
 -10  -5   2  194.28   17.20
  10  -5  -2  224.08   18.20
  10   5  -2  223.18    8.60
 -10   5   2  209.38   19.00
  10   5  -2  213.68   18.20
 -10   5   2  223.88   11.60
   9  -5  -2 2449.66   59.49
   9  -5  -2 2487.45   54.49
  -9  -5   2 2476.25   51.99
  -9  -5   2 2601.74   59.59
   9   5  -2 2495.25   51.89
   9   5  -2 2451.65   59.09
  -9   5   2 2526.65   59.99
   8  -5  -2  850.81   27.30
  -8  -5   2  886.71   27.30
   8  -5  -2  865.61   21.90
   8   5  -2  885.21   27.20
  -8   5   2  896.11   27.80
   7  -5  -2  765.72   19.40
   7  -5  -2  765.82   24.60
  -7  -5   2  797.62   24.70
  -7   5   2  792.52   25.20
   7   5  -2  767.72   24.40
  -6  -5   2  252.67   14.50
   6  -5  -2  253.57    9.40
   6  -5  -2  266.87   15.00
   6  -5  -2  254.17    9.50
   6   5  -2  251.77   14.50
  -6   5   2  247.78   15.10
   5  -5  -2 1619.04   39.90
   5  -5  -2 1683.33   36.30
  -5  -5   2 1662.33   39.80
   5  -5  -2 1644.74   36.00
   5   5  -2 1638.54   39.40
  -5   5   2 1690.93   40.00
   4  -5  -2  651.13   16.40
  -4  -5   2  658.73   19.50
   4  -5  -2  629.04   19.90
  -4   5   2  627.24   19.50
   4   5  -2  638.94   19.10
  -3  -5   2 3458.25   69.69
  -3  -5   2 3369.56   73.09
   3  -5  -2 3461.95   71.49
   3  -5  -2 3336.57   73.49
   3   5  -2 3454.35   72.89
  -3   5   2 3505.45   73.49
  -3   5   2 3360.46   71.29
  -2  -5   2 2560.34   55.89
   2  -5  -2 2571.84   56.49
   2  -5  -2 2579.24   55.09
  -2  -5   2 2582.44   53.79
   2   5  -2 2586.14   53.89
  -2   5   2 2586.24   54.89
  -2   5   2 2631.34   56.29
   2   5  -2 2626.24   55.59
  -1  -5   2 1158.38   25.90
   1  -5  -2 1132.39   27.40
  -1  -5   2 1126.89   26.50
   1  -5  -2 1136.29   26.80
  -1   5   2 1136.99   27.10
   1   5  -2 1153.98   26.20
  -1   5   2 1165.88   26.60
   1   5  -2 1156.58   26.30
   0  -5  -2 2890.91   62.49
   0  -5   2 2905.11   61.49
   0  -5   2 3004.10   62.69
   0  -5  -2 2972.70   63.09
   0   5  -2 2922.41   61.19
   0   5   2 2960.10   62.89
   0   5  -2 2967.60   62.89
   0   5   2 3004.60   62.39
  -1  -5  -2 3339.07   70.69
   1  -5   2 3371.06   70.59
   1  -5   2 3196.08   67.69
  -1  -5  -2 3215.48   69.19
  -1   5  -2 3418.86   67.59
   1   5   2 3293.87   70.39
   1   5   2 3347.57   69.09
  -1   5  -2 3278.47   70.69
   2  -5   2 4228.68   88.29
  -2  -5  -2 4212.58   88.19
  -2  -5  -2 4039.30   85.69
   2   5   2 4049.69   87.59
  -2   5  -2 4237.48   88.49
   2   5   2 4156.98   85.59
  -3  -5  -2  845.52   22.90
  -3  -5  -2  794.92   19.00
   3  -5   2  735.33   22.50
   3   5   2  823.82   18.80
   3   5   2  823.12   22.20
  -3   5  -2  838.42   23.50
  -4  -5  -2 1432.56   31.50
  -4  -5  -2 1450.85   35.80
  -4   5  -2 1487.75   36.70
   4   5   2 1432.06   35.20
  -5  -5  -2  830.72   24.70
  -5  -5  -2  830.22   19.40
   5  -5   2  814.32   24.80
  -5  -5  -2  827.92   19.40
  -5   5  -2  852.61   25.90
   5   5   2  826.92   24.10
  -6  -5  -2 3353.66   69.89
  -6  -5  -2 3381.46   69.79
  -6  -5  -2 3464.75   75.29
   6  -5   2 3272.17   74.99
   6   5   2 3399.16   74.49
  -6   5  -2 3256.17   78.79
  -7  -5  -2  428.86   19.00
   7  -5   2  446.26   12.30
  -7  -5  -2  436.06   12.70
   7  -5   2  399.16   18.90
  -7  -5  -2  428.76   12.80
  -7   5  -2  421.46   11.30
   7   5   2  420.16   18.60
  -7   5  -2  449.56   20.80
   8  -5   2 2258.87   48.30
  -8  -5  -2 2207.68   48.70
  -8  -5  -2 2260.87   54.39
   8  -5   2 2215.48   54.59
  -8   5  -2 2283.27   55.29
  -8   5  -2 2234.78   47.60
   8   5   2 2238.08   53.99
  -9  -5  -2   53.59    6.80
   9  -5   2   40.60   10.00
  -9  -5  -2   28.80    9.40
   9  -5   2   63.79    6.80
  -9   5  -2   28.90   10.30
  -9   5  -2   44.00    5.50
   9   5   2   51.89   10.50
 -10  -5  -2  933.21   31.50
 -10  -5  -2  967.90   25.50
  10  -5   2  964.00   25.20
  10  -5   2  940.01   31.10
  10   5   2  979.90   31.60
 -10   5  -2  978.00   33.10
 -10   5  -2  968.40   24.20
 -11  -5  -2    1.80   10.90
 -11  -5  -2    0.90    7.30
  11  -5   2   11.10    7.10
  11  -5   2    0.70    9.40
  11   5   2    6.40   10.90
 -11   5  -2   -7.00    5.70
 -11   5  -2   -1.50   12.00
 -12  -5  -2  823.82   31.10
  12  -5   2  821.52   30.80
 -12  -5  -2  829.02   25.20
  12  -5   2  848.12   24.90
  12   5   2  826.82   31.10
 -12   5  -2  827.12   23.50
 -12   5  -2  892.71   32.80
  13  -5   2   24.70    8.70
  13  -5   2   12.10   11.70
 -13  -5  -2    6.80   11.00
 -13  -5  -2    7.20    8.50
 -13   5  -2   25.40   14.00
  13   5   2   11.20   11.00
 -13   5  -2    4.90    7.20
  13   5   2   12.40    7.00
 -14  -5  -2  727.53   30.60
  14  -5   2  788.22   25.30
  14   5   2  731.83   23.50
 -14   5  -2  778.42   32.80
 -15  -5  -2   11.70   13.10
  15  -5   2   10.70    9.20
 -15  -5  -2    8.70    9.50
 -15   5  -2    2.80    8.00
 -15   5  -2    5.40   14.80
  15   5   2    3.10    7.60
 -16  -5  -2  344.67   24.00
  16  -5   2  363.16   19.40
 -16  -5  -2  332.17   19.90
 -16   5  -2  345.47   17.80
  16   5   2  363.06   17.80
 -16   5  -2  357.66   26.30
 -17  -5  -2    9.20   11.70
 -17  -5  -2    6.10    9.70
  17  -5   2   15.40    9.70
 -17   5  -2   20.30    8.80
 -17   5  -2   17.30   12.90
  17   5   2   26.20    8.70
  18  -5   2   78.49   11.50
 -18  -5  -2   76.49   12.20
 -18  -5  -2   74.69   13.80
  18   5   2  112.29   14.70
 -18   5  -2   96.69   11.40
 -18   5  -2   72.89   15.60
 -19  -5  -2    3.10   10.80
 -19  -5  -2    2.20   12.10
  19  -5   2   -1.00    9.60
 -19   5  -2   14.90   14.90
 -19   5  -2   17.70    9.40
  20  -5   2   31.60   11.80
 -20  -5  -2   36.00   11.80
 -20  -5  -2   59.89   14.80
  20   5   2   52.89   10.30
 -20   5  -2   47.20   16.70
 -20   5  -2   59.79   10.70
 -21  -5  -2   28.90   13.30
 -21  -5  -2   16.10   11.30
  21   5   2    2.70    9.10
 -21   5  -2   11.80   14.60
 -21   5  -2    9.60    9.50
 -22  -5  -2   37.70   12.20
 -22  -5  -2   36.10   13.20
 -22   5  -2   22.60   10.60
 -22   5  -2    9.00   17.40
 -22  -6   2   34.80   10.50
 -22   6   2   18.40   16.50
  22   6  -2   -7.60    8.00
 -22   6   2   17.00   10.20
 -21  -6   2   38.60   13.20
  21  -6  -2   37.40   13.80
 -21  -6   2   37.10   10.30
 -21   6   2   48.80   16.50
 -21   6   2   38.40   10.40
  21   6  -2   22.70    8.60
 -20  -6   2    8.90   12.40
 -20  -6   2   27.20    9.40
  20  -6  -2   31.50   11.50
  20   6  -2    8.10    7.70
 -20   6   2   25.30   15.50
 -20   6   2   25.90    9.60
  19  -6  -2   52.59   18.30
 -19  -6   2   45.30    9.60
 -19  -6   2   39.20   13.00
  19   6  -2   33.00    8.00
 -19   6   2   45.70   15.80
 -19   6   2   39.90    9.90
  18  -6  -2   66.39   11.80
 -18  -6   2   63.79   13.80
  18   6  -2   68.69    8.80
 -18   6   2   69.39   10.30
 -18   6   2   55.89   15.70
 -17  -6   2  145.79   20.90
 -17  -6   2  200.28   13.70
  17  -6  -2  181.08   18.30
 -17   6   2  146.79   18.90
 -17   6   2  160.98   15.30
  17   6  -2  141.89   12.30
  16  -6  -2   26.40    9.50
 -16  -6   2   11.40   12.00
  16   6  -2   14.60    7.00
 -16   6   2   13.40    8.20
 -16   6   2    5.20   13.70
 -15  -6   2  207.88   21.60
  15  -6  -2  217.38   17.20
  15   6  -2  203.18   11.50
 -15   6   2  169.28   23.70
 -15   6   2  202.08   15.00
  14  -6  -2   81.79   10.50
 -14  -6   2   41.20   12.00
  14   6  -2   53.19   16.60
  14   6  -2   49.40    6.60
 -14   6   2   67.59   15.50
 -14   6   2   75.69    9.40
 -13  -6   2  146.99   20.30
  13  -6  -2  152.68   20.50
  13  -6  -2  148.19   15.80
 -13   6   2  164.88   12.80
  13   6  -2  147.09    9.00
 -13   6   2  138.39   16.20
  13   6  -2  164.28   21.40
  12  -6  -2   17.20    7.90
  12  -6  -2    7.90   10.80
 -12  -6   2   25.30    5.30
 -12  -6   2    9.50   10.60
  12   6  -2   21.90   12.50
  12   6  -2   16.60    4.50
 -12   6   2   -6.50   11.70
  11  -6  -2  307.57   21.50
  11  -6  -2  306.57   15.30
 -11  -6   2  295.17   21.10
 -11   6   2  293.37   22.30
  11   6  -2  281.17   21.80
 -10  -6   2   16.00    9.90
  10  -6  -2   30.80   11.60
  10  -6  -2   24.70    6.60
  10   6  -2   29.20   11.30
 -10   6   2   18.50   11.40
  -9  -6   2  875.61   29.10
   9  -6  -2  852.51   22.50
   9  -6  -2  848.62   29.20
   9   6  -2  858.61   29.00
  -9   6   2  889.01   29.60
  -8  -6   2   35.80    9.90
   8  -6  -2   33.00    5.30
   8  -6  -2   20.50    5.10
   8  -6  -2   22.90    8.90
  -8   6   2   18.30    9.60
   8   6  -2   32.10    9.80
   7  -6  -2 1292.47   36.40
  -7  -6   2 1386.56   36.40
   7  -6  -2 1375.16   31.00
   7  -6  -2 1360.46   30.90
  -7   6   2 1377.66   36.70
   7   6  -2 1362.76   36.10
   6  -6  -2   11.00    7.30
   6  -6  -2    6.70    3.90
  -6  -6   2    6.30    7.70
   6  -6  -2   13.20    4.30
  -6   6   2   10.70    8.20
   6   6  -2   16.50    7.60
  -5  -6   2  215.68   14.10
   5  -6  -2  225.48    9.30
   5  -6  -2  213.48    8.80
   5  -6  -2  230.98   14.50
   5   6  -2  215.48   13.60
  -5   6   2  223.48   14.30
   4  -6  -2  355.86   11.50
   4  -6  -2  346.47   15.80
  -4  -6   2  343.47   15.40
  -4   6   2  337.17   15.50
   4   6  -2  374.16   14.90
  -3  -6   2  243.98    7.20
   3  -6  -2  236.68   13.50
  -3  -6   2  224.28   12.70
   3  -6  -2  252.77   10.00
  -3   6   2  237.38   12.60
   3   6  -2  221.78    7.50
  -3   6   2  226.68    9.20
   3   6  -2  230.58   12.00
   2  -6  -2 3361.26   70.19
   2  -6  -2 3301.67   71.79
  -2  -6   2 3305.27   71.09
  -2  -6   2 3330.97   68.89
  -2   6   2 3290.57   69.89
  -2   6   2 3337.77   71.39
   2   6  -2 3312.77   68.89
   2   6  -2 3297.97   70.49
   1  -6  -2  852.41   21.70
   1  -6  -2  831.02   22.50
  -1  -6   2  837.02   20.60
  -1  -6   2  838.32   21.40
  -1   6   2  835.42   21.20
   1   6  -2  847.32   20.90
   1   6  -2  814.22   20.50
  -1   6   2  810.32   21.80
   0  -6  -2 3590.14   76.89
   0  -6   2 3533.95   75.69
   0  -6   2 3733.53   77.09
   0  -6  -2 3695.33   77.49
   0   6   2 3726.43   77.19
   0   6   2 3598.34   76.49
   0   6  -2 3555.54   75.29
   0   6  -2 3639.44   76.89
  -1  -6  -2  971.90   24.50
   1  -6   2 1042.40   26.00
  -1  -6  -2 1010.60   26.30
   1  -6   2 1005.20   22.80
   1   6   2  984.70   24.10
   1   6   2 1080.59   26.00
  -1   6  -2 1023.60   26.20
  -1   6  -2 1020.60   22.50
  -2  -6  -2  756.12   21.60
  -2  -6  -2  696.93   18.20
   2   6   2  705.63   17.80
   2   6   2  699.43   20.50
  -2   6  -2  736.03   21.80
  -3  -6  -2  954.90   26.00
  -3  -6  -2  879.11   21.60
   3   6   2  922.81   21.40
   3   6   2  934.01   25.10
  -3   6  -2  942.21   26.30
  -4  -6  -2  303.97   15.80
  -4  -6  -2  281.97    9.90
   4  -6   2  308.17   15.40
  -4   6  -2  309.97   16.50
   4   6   2  325.57   14.80
   5  -6   2   41.40    8.70
  -5  -6  -2   44.60    8.90
  -5  -6  -2   38.80    4.20
  -5  -6  -2   33.40    4.30
   5   6   2   26.20    7.30
  -6  -6  -2  339.07   17.60
   6  -6   2  328.87   17.50
  -6  -6  -2  334.57   10.20
  -6  -6  -2  314.27   10.20
  -6   6  -2  338.77   18.90
   6   6   2  325.37   16.60
  -7  -6  -2   50.29    6.80
   7  -6   2   57.39   10.40
  -7  -6  -2   63.19    6.80
  -7  -6  -2   49.60   10.40
   7   6   2   64.49   10.30
  -7   6  -2   52.69   10.70
  -8  -6  -2  375.26   12.10
   8  -6   2  383.16   20.30
  -8  -6  -2  398.26   12.60
  -8  -6  -2  411.46   20.90
   8  -6   2  364.46   11.30
   8   6   2  381.46   20.10
  -8   6  -2  404.16   22.20
  -9  -6  -2    8.30    5.50
  -9  -6  -2    1.90    4.90
   9  -6   2    8.20    5.10
  -9  -6  -2    0.20   10.10
   9  -6   2   12.30    9.40
  -9   6  -2   -3.60    4.10
  -9   6  -2   11.20   11.50
   9   6   2    5.50    9.40
 -10  -6  -2  259.27   20.80
  10  -6   2  282.57   12.10
  10  -6   2  235.08   19.50
 -10  -6  -2  266.07   12.90
 -10  -6  -2  255.27   11.40
 -10   6  -2  273.67   23.10
 -10   6  -2  253.27   10.50
  10   6   2  268.97   20.20
  11  -6   2    6.00   10.60
 -11  -6  -2    1.30    7.00
  11  -6   2    7.40    6.30
 -11  -6  -2   -9.00   10.90
  11   6   2    5.30   11.10
 -11   6  -2   14.20   13.00
 -11   6  -2    1.80    5.30
  12  -6   2  110.29   11.90
 -12  -6  -2   86.39    9.40
  12  -6   2   78.39   13.50
 -12  -6  -2   79.59   13.20
  12   6   2   66.89   12.70
 -12   6  -2   81.49   10.10
 -12   6  -2   79.49   13.90
  13  -6   2   41.40    8.90
 -13  -6  -2   23.20    8.60
 -13  -6  -2   12.40   12.70
 -13   6  -2   20.70   14.20
 -13   6  -2   28.80    7.00
  14  -6   2  111.39   13.10
 -14  -6  -2   75.59   10.20
 -14  -6  -2   50.09   12.50
 -14   6  -2   69.69    8.30
 -14   6  -2   58.89   14.40
  15  -6   2   22.90    8.20
 -15  -6  -2   17.70   12.40
 -15   6  -2    0.70   12.30
 -16  -6  -2   58.79   13.70
 -16  -6  -2   56.59   10.30
  16  -6   2   79.89   10.10
 -16   6  -2   72.29    9.30
 -16   6  -2   40.40   13.80
 -17  -6  -2   -5.10    9.30
  17  -6   2   14.40    8.50
 -17  -6  -2    5.20   11.60
 -17   6  -2   13.10    8.10
 -17   6  -2   -6.20   13.20
 -18  -6  -2   -2.40   10.00
 -18  -6  -2   23.90   13.10
 -18   6  -2   16.00    8.30
 -18   6  -2   11.60   14.50
  19  -6   2   -6.00    9.20
 -19  -6  -2    9.90   12.70
 -19  -6  -2   15.30   10.30
 -19   6  -2    1.70    8.40
 -19   6  -2    3.70   13.80
  20  -6   2  -18.60    9.60
 -20  -6  -2    5.30   10.50
 -20  -6  -2   16.40   13.30
 -20   6  -2    8.90   14.40
 -20   6  -2   14.50    8.90
 -21  -6  -2   20.50   11.40
 -21  -6  -2   38.10   22.00
 -21   6  -2   26.10    9.80
 -22  -7   2   22.90   13.50
 -22  -7   2   44.00   10.30
 -22   7   2   24.10   10.30
 -22   7   2   27.50   16.60
  22   7  -2    7.30    8.90
  21  -7  -2   27.70   11.70
 -21  -7   2   36.30   13.40
  21   7  -2   29.10    7.30
 -21   7   2   16.80    9.70
 -21   7   2   25.40   16.30
  20  -7  -2   16.60   10.50
 -20  -7   2   16.20   13.00
 -20   7   2   13.10    9.20
  20   7  -2   13.60    6.70
 -20   7   2   10.40   14.80
  19  -7  -2   32.80   10.80
 -19  -7   2   29.70   13.40
 -19  -7   2   35.90    8.70
 -19   7   2   25.50   15.20
  19   7  -2   23.50    6.30
 -19   7   2   23.10    9.10
 -18  -7   2   32.60   13.10
  18  -7  -2   58.49   11.20
 -18   7   2   39.60    9.50
 -18   7   2   37.00   15.50
 -17  -7   2   52.59    8.00
  17  -7  -2   41.80   10.10
 -17  -7   2   25.50   12.50
 -17   7   2   16.80   14.10
 -16  -7   2   38.50   13.20
  16  -7  -2   39.60    9.80
 -16   7   2   23.20   14.50
 -15  -7   2   80.69   14.90
 -15  -7   2   97.09    9.40
  15  -7  -2   90.49   10.50
 -15   7   2   73.19   14.90
  14  -7  -2    9.10    8.30
 -14  -7   2    1.90   12.00
 -14   7   2  -17.20   13.40
  13  -7  -2  107.99   10.60
 -13  -7   2   93.89   15.30
 -13   7   2  108.09   16.50
  13   7  -2   90.19   14.60
  12  -7  -2  143.19   21.00
  12  -7  -2  154.08   20.10
 -12  -7   2  130.19   15.70
 -12   7   2  123.19   16.80
  12   7  -2  113.59   15.00
 -11  -7   2   45.00   12.50
  11  -7  -2   54.19   12.70
  11  -7  -2   47.90    6.50
  11  -7  -2   47.10    8.00
  11   7  -2   50.19   14.90
 -11   7   2   37.60   12.60
  10  -7  -2   86.69    8.00
 -10  -7   2   56.39   12.30
  10  -7  -2   65.69    9.10
  10  -7  -2   81.69   13.60
  10   7  -2   98.69   13.50
 -10   7   2   56.89   12.70
   9  -7  -2  169.78   10.80
   9  -7  -2  201.58   19.00
  -9  -7   2  177.08   18.80
   9  -7  -2  190.48   10.10
   9   7  -2  179.58   18.50
  -9   7   2  171.28   19.70
   8  -7  -2   12.80    9.70
  -8  -7   2    2.90    9.70
   8  -7  -2    4.80    4.80
   8  -7  -2    6.30    4.90
  -8   7   2    4.50   10.40
   8   7  -2   16.80   10.00
   7  -7  -2   72.69    8.00
  -7  -7   2   77.09   11.10
   7  -7  -2   74.79    7.90
   7  -7  -2   86.09   11.80
  -7   7   2   79.89   11.90
   7   7  -2   69.09   10.70
   6  -7  -2    7.60    4.70
   6  -7  -2   12.10    8.40
  -6  -7   2    2.00    8.40
   6  -7  -2    7.20    4.30
  -6   7   2    7.50    9.10
   6   7  -2    5.90    8.20
   5  -7  -2   57.79    7.80
   5  -7  -2   51.19    9.40
  -5  -7   2   46.40    8.90
  -5   7   2   38.20    9.10
   5   7  -2   49.90    8.80
  -4  -7   2  118.49   12.90
   4  -7  -2  128.39    9.00
   4  -7  -2  133.79   13.90
  -4   7   2  116.09   12.70
   4   7  -2  122.39   12.00
  -3  -7   2  708.53   16.60
  -3  -7   2  698.23   21.50
   3  -7  -2  681.53   22.30
   3  -7  -2  725.53   19.10
  -3   7   2  670.73   21.50
   3   7  -2  779.22   20.90
   3   7  -2  684.13   16.60
  -3   7   2  703.23   18.40
   2  -7  -2  593.24   19.70
  -2  -7   2  600.44   15.60
  -2  -7   2  570.94   18.60
   2  -7  -2  634.74   17.70
   2   7  -2  582.24   17.50
   2   7  -2  583.54   15.70
  -2   7   2  576.54   18.70
  -2   7   2  600.94   16.70
  -1  -7   2 1436.06   34.60
   1  -7  -2 1624.34   36.30
   1  -7  -2 1509.65   35.20
  -1  -7   2 1482.55   34.00
   1   7  -2 1458.95   33.80
  -1   7   2 1496.35   34.60
  -1   7   2 1457.15   35.10
   1   7  -2 1460.25   34.00
   0  -7   2 1071.09   26.00
   0  -7  -2 1050.29   26.90
   0  -7  -2 1022.20   26.40
   0  -7   2  984.10   24.50
   0   7  -2 1031.80   25.90
   0   7  -2 1020.90   23.90
   0   7   2 1025.30   25.40
   0   7   2  957.00   25.70
   1  -7   2  239.28    9.30
  -1  -7  -2  243.18   11.80
   1  -7   2  268.97   12.70
  -1  -7  -2  248.48   13.80
   1   7   2  248.88   14.30
  -1   7  -2  250.97    8.70
   1   7   2  231.28   10.60
  -1   7  -2  254.27   13.40
   2  -7   2  385.36   18.10
  -2  -7  -2  399.56   16.80
  -2  -7  -2  384.06   13.40
   2   7   2  384.46   15.30
   2   7   2  369.36   12.20
  -2   7  -2  392.06   16.40
   3  -7   2   66.89    8.70
  -3  -7  -2   82.79    9.80
  -3  -7  -2   58.69    8.20
   3   7   2   46.90    6.70
  -3   7  -2   72.39    9.40
   3   7   2   66.59    8.30
  -4  -7  -2  193.38   15.40
  -4  -7  -2  211.78    9.20
   4  -7   2  191.98   14.90
   4   7   2  221.98   14.10
  -5  -7  -2   13.50    3.90
   5  -7   2   14.10    8.70
  -5  -7  -2   12.80    4.40
  -5  -7  -2    1.20    8.50
  -5   7  -2    6.00    8.60
   5   7   2   12.60    8.10
  -6  -7  -2  118.59   16.00
  -6  -7  -2   96.19    7.30
   6  -7   2  123.89   15.60
  -6  -7  -2  113.39    6.90
  -6   7  -2  124.69   17.00
   6   7   2  109.79   14.90
  -7  -7  -2   65.89    7.10
  -7  -7  -2   72.19   11.80
   7  -7   2   72.69   11.60
  -7  -7  -2   79.49    6.90
  -7   7  -2   95.09   13.30
   7   7   2   81.69   11.30
  -8  -7  -2   82.39    7.70
  -8  -7  -2  102.69    7.80
   8  -7   2   94.89   12.10
  -8  -7  -2   95.99   13.40
   8   7   2   98.09   11.70
  -8   7  -2  108.69   13.40
   9  -7   2   -7.50    9.80
  -9  -7  -2   11.60    5.20
  -9  -7  -2   -2.80    4.60
  -9  -7  -2   -6.80   10.90
  -9   7  -2    5.50   12.20
   9   7   2    7.60   10.00
 -10  -7  -2   93.39    9.70
  10  -7   2  115.79   14.50
 -10  -7  -2   79.09   13.20
 -10  -7  -2   83.39    8.30
 -10   7  -2   96.89   14.40
  10   7   2  109.09   14.10
 -11  -7  -2   -4.50    5.20
 -11  -7  -2    0.10    6.50
  11  -7   2    5.80   10.60
 -11  -7  -2   -6.00   11.00
  11   7   2   -2.40   11.00
 -11   7  -2   12.30   13.10
 -12  -7  -2  121.99   10.20
  12  -7   2  168.28   10.20
 -12  -7  -2  107.79   12.20
 -12  -7  -2  138.69   16.80
 -12   7  -2  168.78   18.50
 -13  -7  -2   10.10   11.60
 -13  -7  -2   -2.10    7.40
 -13  -7  -2   17.50    6.20
 -13   7  -2   14.30    5.90
 -13   7  -2   16.60   12.70
  14  -7   2  110.59   10.90
 -14  -7  -2   73.69   10.30
 -14  -7  -2   75.79   14.10
 -14  -7  -2   69.29    9.40
 -14   7  -2   69.49   15.70
 -14   7  -2   80.79   10.20
 -15  -7  -2  -16.80    7.70
  15  -7   2   12.40    7.20
 -15  -7  -2   -2.90   11.90
 -15   7  -2   -6.00    6.10
 -15   7  -2   14.70   13.70
 -16  -7  -2   17.50    9.20
  16  -7   2   30.60    8.30
 -16  -7  -2   26.10   12.90
 -16   7  -2   29.70   15.40
 -17  -7  -2    3.90   12.20
 -17  -7  -2   -6.80    8.60
  17  -7   2  -12.10    7.80
 -17   7  -2  -10.20   14.00
 -17   7  -2    1.10    7.00
  18  -7   2   -4.60    8.40
 -18  -7  -2    8.60   12.30
 -18  -7  -2    7.90    9.40
 -18   7  -2   19.20    7.90
 -18   7  -2    2.20   13.50
 -19  -7  -2    3.20   11.90
  19  -7   2   -8.60    8.80
 -19  -7  -2    6.20    9.60
 -19   7  -2    3.50    7.90
 -19   7  -2    1.20   14.60
 -20  -7  -2    0.80    9.60
  20  -7   2  -14.00    9.10
 -20  -7  -2   18.10   14.30
 -20   7  -2   10.20   16.50
 -20   7  -2   11.70    8.20
 -21  -7  -2    4.50   10.10
 -21  -7  -2   14.20   13.40
 -21   7  -2   21.80    9.30
 -21   7  -2   -7.10   15.30
  21  -8  -2   33.00   11.50
 -21  -8   2   53.19   15.10
 -21   8   2   41.60   16.60
  20  -8  -2   -2.10   10.00
 -20  -8   2    1.90   12.70
 -20   8   2    5.00   15.60
  19  -8  -2   96.49   11.90
 -19  -8   2   74.49   15.00
 -19   8   2   86.59   18.30
 -18  -8   2   14.50   12.70
  18  -8  -2   -4.10    8.80
 -18   8   2   -2.30   14.10
  17  -8  -2  255.37   18.10
 -17  -8   2  206.98   23.30
 -17   8   2  203.78   26.40
  16  -8  -2   24.90    8.90
 -16  -8   2   16.20   12.70
 -16   8   2   -1.00   13.90
 -15  -8   2  431.36   26.20
  15  -8  -2  451.05   19.10
 -15   8   2  414.96   28.90
 -14  -8   2    0.00   12.60
  14  -8  -2    5.50    7.50
  14  -8  -2    6.90    6.00
 -14   8   2   14.20   13.30
 -13  -8   2  396.56   25.10
  13  -8  -2  436.96   15.40
 -13   8   2  417.76   27.40
  12  -8  -2  148.19   14.20
  12  -8  -2  138.69   10.50
 -12  -8   2  146.09   16.40
 -12   8   2  142.89   16.60
  12   8  -2  118.39   14.90
  11  -8  -2  470.45   26.40
  11  -8  -2  497.65   15.80
  11  -8  -2  516.25   18.40
 -11  -8   2  466.25   25.60
 -11   8   2  460.85   27.30
  11   8  -2  495.65   26.30
 -10  -8   2  117.99   14.20
  10  -8  -2  133.49   11.50
  10  -8  -2  125.99   14.50
  10  -8  -2  144.49    9.80
 -10   8   2  116.59   14.80
   9  -8  -2  714.33   28.80
   9  -8  -2  730.03   19.90
  -9  -8   2  754.42   29.00
   9  -8  -2  762.62   19.60
   9   8  -2  701.83   27.80
  -9   8   2  715.63   29.10
   8  -8  -2  355.16   12.80
  -8  -8   2  372.86   21.90
   8  -8  -2  362.06   22.00
   8  -8  -2  375.16   13.00
   8   8  -2  376.76   21.20
  -8   8   2  356.56   22.10
  -7  -8   2 1357.56   38.20
   7  -8  -2 1302.27   30.50
   7  -8  -2 1371.46   31.10
   7  -8  -2 1311.67   38.50
   7   8  -2 1346.67   37.30
  -7   8   2 1346.37   38.10
   6  -8  -2  677.53   25.80
  -6  -8   2  683.03   25.10
   6  -8  -2  709.33   18.90
   6  -8  -2  662.93   17.90
   6   8  -2  696.13   24.40
  -6   8   2  706.83   25.60
   5  -8  -2 1520.85   41.30
  -5  -8   2 1647.64   41.40
   5  -8  -2 1588.94   36.10
  -5   8   2 1577.84   40.80
   5   8  -2 1555.04   39.50
   4  -8  -2 1798.12   46.10
   4  -8  -2 1944.31   42.20
  -4  -8   2 1852.11   45.50
   4   8  -2 1839.72   44.10
  -4   8   2 1858.61   45.50
   3  -8  -2 1274.87   34.50
  -3  -8   2 1312.27   33.90
  -3  -8   2 1284.27   28.80
   3  -8  -2 1358.36   31.60
  -3   8   2 1277.17   33.50
   3   8  -2 1300.27   28.90
  -3   8   2 1281.17   30.50
  -2  -8   2 1179.88   27.30
  -2  -8   2 1171.28   30.20
   2  -8  -2 1117.09   31.20
   2  -8  -2 1216.78   29.50
   2   8  -2 1172.48   27.30
  -2   8   2 1143.49   28.20
  -2   8   2 1139.29   30.40
   1  -8  -2 1699.13   39.90
   1  -8  -2 1635.64   40.80
  -1  -8   2 1672.73   39.20
  -1  -8   2 1706.13   38.50
  -1   8   2 1640.24   39.50
   1   8  -2 1681.53   38.30
  -1   8   2 1746.73   39.20
   1   8  -2 1677.43   38.20
   0  -8   2 1215.78   30.60
   0  -8  -2 1303.77   32.20
   0  -8  -2 1236.68   31.30
   0  -8   2 1203.28   29.40
   0   8   2 1213.98   30.10
   0   8  -2 1222.48   30.60
   0   8  -2 1215.78   28.60
   1  -8   2 1046.00   28.70
   1  -8   2 1046.60   25.00
  -1  -8  -2 1089.49   29.50
  -1  -8  -2 1050.69   27.40
   1   8   2 1039.20   26.10
  -1   8  -2 1069.79   28.50
  -1   8  -2 1053.69   24.40
   1   8   2 1077.29   28.10
   2  -8   2 2993.50   67.69
  -2  -8  -2 3085.49   68.19
  -2  -8  -2 3030.00   65.19
   2  -8   2 2984.30   62.59
   2   8   2 3010.00   66.89
  -2   8  -2 2968.70   62.19
   2   8   2 3038.40   64.19
  -2   8  -2 3022.70   67.49
  -3  -8  -2  471.55   15.40
   3  -8   2  464.55   19.60
  -3  -8  -2  469.75   20.20
   3   8   2  444.76   13.70
   3   8   2  458.75   18.50
   4  -8   2 2340.17   56.59
  -4  -8  -2 2330.87   51.09
  -4  -8  -2 2431.26   56.89
   4   8   2 2340.37   55.39
  -4   8  -2 2422.76   56.89
  -5  -8  -2  473.65   22.40
   5  -8   2  499.75   21.70
  -5  -8  -2  482.85   14.20
   5   8   2  471.05   20.50
  -5   8  -2  500.65   22.90
   6  -8   2 1997.10   50.89
  -6  -8  -2 1967.70   42.10
  -6  -8  -2 1954.40   42.50
  -6  -8  -2 2042.30   50.89
  -6   8  -2 1979.40   51.19
   6   8   2 1985.90   49.50
   7  -8   2  348.27   20.90
  -7  -8  -2  330.17   10.30
  -7  -8  -2  304.57   21.40
   7   8   2  326.37   20.20
  -7   8  -2  338.87   22.40
   8  -8   2  901.31   31.70
  -8  -8  -2  913.41   32.00
   8   8   2  922.01   31.10
  -8   8  -2  921.81   33.00
  -9  -8  -2  454.65   25.20
   9  -8   2  463.35   24.30
   9   8   2  484.85   24.50
  -9   8  -2  485.95   26.80
 -10  -8  -2 1135.09   37.70
  10  -8   2 1116.89   37.40
 -10   8  -2 1172.28   39.20
  10   8   2 1131.79   36.90
 -11  -8  -2   38.10   13.30
 -11  -8  -2   25.90    6.30
 -11  -8  -2   44.40    5.20
 -11   8  -2   37.00   14.90
 -12  -8  -2  615.54   29.20
 -12  -8  -2  582.54   15.90
 -12  -8  -2  546.55   17.30
 -12   8  -2  640.94   30.90
 -13  -8  -2   35.40    7.10
 -13  -8  -2   57.79    8.00
 -13  -8  -2   43.90   13.00
 -13   8  -2   61.59   15.80
 -14  -8  -2  129.69   12.50
 -14  -8  -2  186.08   22.30
 -14  -8  -2  175.98   10.00
 -14   8  -2  188.48   24.40
 -15  -8  -2    7.80    5.60
 -15  -8  -2   -2.70    7.10
 -15  -8  -2   -4.90   11.70
  15  -8   2   -9.40    6.20
 -15   8  -2   -2.30   13.70
 -16  -8  -2   92.49    9.70
 -16  -8  -2  117.89   11.10
 -16   8  -2  113.69   18.20
 -17  -8  -2   15.30    8.30
 -17  -8  -2   15.70    6.60
  17  -8   2   -8.20    7.20
 -17  -8  -2   16.20   12.70
 -17   8  -2   29.30   14.60
  18  -8   2   59.79    9.50
 -18  -8  -2   91.29   10.80
 -18  -8  -2  111.99   11.80
 -18  -8  -2   78.09   15.70
 -18   8  -2   89.29   18.00
 -19  -8  -2    9.50    8.90
 -19  -8  -2   15.40    7.30
 -19  -8  -2   15.50   13.00
  19  -8   2  -10.20    8.60
 -19   8  -2    6.00   15.60
 -20  -8  -2   51.99   10.30
 -20  -8  -2   49.50   15.30
 -20  -8  -2   44.60    8.60
 -20   8  -2   32.30   16.00
 -20   8  -2   39.30    8.90
 -20  -9   2    7.80   13.40
  20  -9  -2   -6.00    9.50
 -20   9   2   -0.50   14.80
 -19  -9   2   10.90   12.70
  19  -9  -2   -3.30    8.90
 -19   9   2   -0.60   15.20
  18  -9  -2    6.10    6.80
  18  -9  -2    3.80    8.70
 -18  -9   2   -0.70   12.50
 -18   9   2   32.60   15.40
  17  -9  -2   11.10    8.40
 -17  -9   2    1.60   12.60
  17  -9  -2   14.50    6.60
 -17   9   2  -14.90   13.60
 -16  -9   2   29.30   13.10
  16  -9  -2   16.30    8.00
  16  -9  -2   23.70    8.40
 -16   9   2   13.50   15.10
 -15  -9   2    9.20   11.90
  15  -9  -2    3.20    6.00
  15  -9  -2   19.80    7.80
 -15   9   2   -3.70   14.20
 -14  -9   2   17.40   12.00
  14  -9  -2   14.80    6.00
 -14   9   2   15.10   14.20
  13  -9  -2   -3.00    5.40
  13  -9  -2   15.70    6.90
 -13  -9   2   -1.90   14.10
 -13   9   2    6.50   13.90
 -12  -9   2    9.40   11.70
  12  -9  -2   10.10    5.50
  12  -9  -2   10.30    6.80
 -12   9   2    1.60   12.50
  11  -9  -2   40.60    7.10
  11  -9  -2   21.70    5.80
 -11  -9   2   18.80   11.90
  11   9  -2    7.20   11.80
 -11   9   2    7.70   12.90
  10  -9  -2   11.80    6.00
  10  -9  -2    2.20   11.50
 -10  -9   2   -2.60   11.10
  10  -9  -2   10.70    5.50
 -10   9   2   -2.30   12.40
  10   9  -2    0.10   11.40
   9  -9  -2   20.40   12.20
  -9  -9   2   21.00   11.90
   9  -9  -2   30.10    6.00
   9  -9  -2   19.30    5.80
  -9   9   2    5.50   12.30
   8  -9  -2   14.40    5.70
   8  -9  -2    7.40    5.00
   8  -9  -2    3.20   12.00
  -8  -9   2   -8.10   10.50
  -8   9   2   -1.00   11.40
   8   9  -2    4.10   10.30
  -7  -9   2   18.40   10.80
   7  -9  -2   24.30    5.10
   7  -9  -2   29.60   11.60
   7  -9  -2   23.70    6.10
  -7   9   2    4.10   10.80
   7   9  -2   18.60   10.10
   6  -9  -2    9.40    6.00
  -6  -9   2   -7.80    9.40
   6  -9  -2    7.10    4.80
   6  -9  -2   -8.50    9.90
   6   9  -2    6.30    9.00
  -6   9   2   -2.50    9.80
   5  -9  -2   18.20   10.30
   5  -9  -2   18.90    6.50
  -5  -9   2   18.70    9.60
  -5   9   2   -1.00    9.20
   5   9  -2   11.70    8.60
   4  -9  -2   10.10    6.80
   4  -9  -2   -0.60    9.10
  -4   9   2   -4.50    8.60
   4   9  -2    3.90    7.70
   3  -9  -2   38.30    7.70
  -3  -9   2   34.20    8.90
  -3  -9   2   41.50    5.10
   3  -9  -2   31.50    9.80
  -3   9   2   43.00    6.40
   3   9  -2   34.10    8.00
  -3   9   2   32.60    9.10
   3   9  -2   23.20    5.20
   2  -9  -2   10.80    7.70
  -2  -9   2   16.20    5.70
  -2  -9   2    7.20    7.50
   2  -9  -2   24.70    9.00
  -2   9   2    6.10    7.80
  -2   9   2   11.70    6.10
   2   9  -2   14.80    7.80
   2   9  -2   10.80    5.90
   1  -9  -2    2.20    8.10
  -1  -9   2    3.70    6.10
   1  -9  -2    5.70    8.10
  -1  -9   2   -0.10    6.80
   1   9  -2    3.70    6.20
   1   9  -2   -1.70    6.50
  -1   9   2  -10.80    7.00
  -1   9   2    0.00    7.30
   0  -9   2    2.70    6.30
   0  -9  -2   -1.10    8.20
   0  -9   2   -3.60    6.70
   0  -9  -2    6.00    8.90
   0   9   2    0.20    6.70
   0   9  -2    0.90    7.10
   0   9  -2    2.90    5.60
  -1  -9  -2   19.70   10.00
   1  -9   2   24.00    8.10
  -1  -9  -2   23.30    7.60
   1  -9   2   19.50    5.80
  -1   9  -2   15.80    5.00
   1   9   2   13.20    7.20
   1   9   2    8.50    6.20
  -1   9  -2    8.60    8.10
   2  -9   2   13.20    8.50
  -2  -9  -2    5.70    9.20
  -2  -9  -2   17.20    7.00
   2  -9   2   12.50    4.50
  -2   9  -2    9.40    9.40
  -2   9  -2    5.40    3.90
   2   9   2    4.10    7.70
   2   9   2   -2.10    5.30
  -3  -9  -2    9.70    9.90
   3  -9   2   22.10    9.20
  -3  -9  -2   27.50    6.50
   3   9   2   14.90    8.20
   3   9   2   13.60    5.20
  -3   9  -2   10.40    9.70
   4  -9   2   -4.40    8.80
  -4  -9  -2   14.90    5.80
  -4  -9  -2  -16.80    9.30
  -4   9  -2   -3.10    9.50
   4   9   2    3.90    4.50
   4   9   2   -2.30    8.30
   5  -9   2   66.29   11.40
  -5  -9  -2   47.90   11.30
   5   9   2   75.89   11.00
  -5   9  -2   59.29   11.70
   6  -9   2   16.50   10.30
  -6  -9  -2   24.60   11.00
  -6   9  -2   46.30   12.60
   6   9   2   29.40   10.10
  -7  -9  -2    1.60   11.30
   7  -9   2    7.80   10.80
  -7   9  -2   11.70   12.00
   7   9   2   14.50   10.60
   8  -9   2   41.80   11.70
  -8  -9  -2   27.40   11.90
   8   9   2   33.30   11.80
  -8   9  -2   37.80   13.10
   9  -9   2    7.00   11.60
  -9  -9  -2    2.20   12.10
  -9   9  -2    6.30   12.70
   9   9   2    5.40   11.30
 -10  -9  -2   18.40   13.00
 -10   9  -2   42.70   13.90
 -11  -9  -2   -4.80   11.60
 -11   9  -2   -1.10   13.40
 -12  -9  -2   -4.70   11.40
 -12   9  -2    3.60   13.20
 -13  -9  -2    9.50   11.70
 -13   9  -2   12.80   13.60
 -14  -9  -2   30.30   12.60
 -14   9  -2    4.00   13.60
 -15  -9  -2   13.10   12.80
 -15   9  -2    4.40   13.90
 -16  -9  -2   18.50   12.80
 -16   9  -2   -9.40   14.80
 -17  -9  -2   19.80   13.50
 -17   9  -2   -9.70   14.40
 -18  -9  -2    2.70   12.90
 -18   9  -2   -2.00   15.00
 -19  -9  -2   10.30   12.80
 -19   9  -2    2.10   15.00
  19 -10  -2   60.19    8.10
  19 -10  -2   44.60    9.80
 -19 -10   2   57.29   15.60
 -19  10   2   63.69   17.60
  18 -10  -2    9.30    8.20
 -18 -10   2    2.80   12.90
 -18  10   2   -2.90   14.70
  17 -10  -2  106.59   14.00
 -17 -10   2   81.09   15.80
  17 -10  -2   75.39   10.40
 -17  10   2   75.49   17.10
 -16 -10   2    5.10   12.20
  16 -10  -2    0.40    5.70
 -16  10   2   10.70   14.50
 -15 -10   2  187.58   23.50
  15 -10  -2  180.98   13.30
  15 -10  -2  163.18   10.80
 -15  10   2  175.48   24.80
  14 -10  -2   12.80    5.70
 -14 -10   2   19.40   12.30
  14 -10  -2   31.40    7.00
 -14  10   2   13.60   14.20
 -13 -10   2  294.87   24.30
  13 -10  -2  279.07   12.20
  13 -10  -2  322.67   13.70
 -13  10   2  291.07   25.20
  12 -10  -2   -8.40    5.10
  12 -10  -2    8.40    6.20
 -12  10   2   -6.80   12.50
  11 -10  -2  418.56   14.00
 -11 -10   2  439.26   25.60
  11 -10  -2  468.25   16.00
 -11  10   2  425.36   32.80
  10 -10  -2   -7.30    5.10
 -10 -10   2   -7.80   10.70
  10 -10  -2   10.80    5.30
  10  10  -2  -18.70   10.60
 -10  10   2   -7.10   11.90
   9 -10  -2  436.26   14.10
   9 -10  -2  422.96   14.00
  -9 -10   2  435.16   24.40
   9 -10  -2  373.16   24.30
   9  10  -2  377.76   22.10
  -9  10   2  411.56   24.80
   8 -10  -2    3.50    5.80
   8 -10  -2    7.80    4.90
  -8 -10   2  -10.80   10.50
   8 -10  -2   -5.40   10.70
   8  10  -2   -1.30   11.20
  -8  10   2    1.20   11.30
   7 -10  -2  665.33   18.60
  -7 -10   2  624.84   26.70
   7 -10  -2  605.84   17.00
   7  10  -2  616.24   24.80
  -7  10   2  613.14   26.40
  -6 -10   2  104.29   12.90
   6 -10  -2   78.59   11.00
   6 -10  -2   82.59   12.70
   6 -10  -2   81.19    8.60
   6  10  -2   97.49   11.60
  -6  10   2   93.09   12.90
  -5 -10   2  303.17   19.70
   5 -10  -2  303.57   20.30
   5 -10  -2  324.97   14.60
  -5  10   2  306.07   19.20
   5  10  -2  313.17   17.90
   4 -10  -2  105.99   12.60
  -4 -10   2  145.29   16.50
   4 -10  -2  127.69   16.80
  -4  10   2  111.39   15.50
   4  10  -2  125.09   14.30
  -3 -10   2   41.70   10.70
   3 -10  -2   35.50    8.60
  -3 -10   2   36.70    5.30
   3 -10  -2   35.60   10.30
   3  10  -2   28.80    5.50
   3  10  -2   39.60    8.30
  -3  10   2   36.00    6.60
  -3  10   2   26.50    9.20
   2 -10  -2  327.77   18.30
  -2 -10   2  318.77   13.00
  -2 -10   2  340.47   17.10
   2 -10  -2  318.17   16.90
  -2  10   2  356.46   14.50
   2  10  -2  307.27   13.40
   2  10  -2  337.87   15.10
  -2  10   2  297.77   16.70
  -1 -10   2  101.39   11.10
   1 -10  -2  101.69   13.90
   1 -10  -2  101.09   11.20
  -1 -10   2  130.79   12.90
  -1  10   2  101.69   11.60
   1  10  -2  116.09   11.00
  -1  10   2   94.99    9.80
   1  10  -2   88.19   11.20
   0 -10   2  351.16   15.80
   0 -10   2  365.16   15.00
   0 -10  -2  335.17   16.70
   0  10  -2  324.67   16.00
   0  10  -2  355.36   13.40
   0  10   2  354.06   15.80
   0  10   2  335.97   15.50
   1 -10   2  195.58   14.60
  -1 -10  -2  145.39   16.70
   1 -10   2  202.48   11.60
  -1 -10  -2  163.08   13.30
  -1  10  -2  156.08   14.70
   1  10   2  159.08   11.70
  -1  10  -2  189.48    9.60
   1  10   2  161.48   13.80
  -2 -10  -2  238.38   13.50
  -2 -10  -2  252.47   18.90
   2 -10   2  278.47   10.40
   2 -10   2  264.17   16.80
  -2  10  -2  251.27   16.90
   2  10   2  245.18   11.90
   2  10   2  250.47   16.00
  -2  10  -2  252.07    9.20
   3 -10   2   10.90    9.10
  -3 -10  -2    6.60   10.50
  -3 -10  -2   10.80    6.40
  -3  10  -2   13.30    9.40
   3  10   2    4.30    8.40
   3  10   2   13.90    5.50
  -4 -10  -2  403.46   22.20
   4 -10   2  369.56   20.90
   4  10   2  392.56   19.40
   4  10   2  394.36   12.50
  -4  10  -2  407.16   21.30
   5 -10   2   -7.90    9.70
  -5 -10  -2  -11.80   10.50
  -5  10  -2   -4.50   10.30
   5  10   2   -5.90    9.00
  -6 -10  -2  596.64   26.80
   6 -10   2  580.04   26.00
  -6  10  -2  603.54   26.80
   6  10   2  566.54   27.20
  -7 -10  -2   -9.30   10.80
   7 -10   2    5.30   10.80
   7  10   2   -6.90    9.70
  -7  10  -2    0.60   11.50
  -8 -10  -2  587.04   27.50
   8 -10   2  542.55   26.70
  -8  10  -2  558.74   27.80
   8  10   2  563.14   25.40
  -9 -10  -2   -5.60   11.10
  -9  10  -2    6.20   12.30
 -10 -10  -2  203.38   22.40
 -10  10  -2  216.88   23.20
 -11 -10  -2    4.90   11.80
 -11  10  -2   -8.00   12.50
 -12 -10  -2  119.49   15.70
 -12  10  -2  152.78   18.60
 -13 -10  -2    5.00   11.90
 -13  10  -2    0.40   13.60
 -14 -10  -2  154.88   22.00
 -14  10  -2  120.29   18.10
 -15 -10  -2   12.30   13.30
 -15  10  -2    2.40   14.90
 -16 -10  -2   63.09   15.30
 -16  10  -2   64.39   17.20
 -17 -10  -2   24.60   13.60
 -17  10  -2    7.30   14.40
 -18 -10  -2   47.50   14.80
 -18  10  -2   36.90   15.90
 -17 -11   2   63.59   15.80
 -17  11   2   51.79   16.90
 -16 -11   2    4.80   12.80
 -16  11   2   12.50   14.90
 -15 -11   2  173.48   23.80
 -15  11   2  122.79   17.80
 -14 -11   2    1.80   12.40
 -14  11   2    1.80   13.80
 -13 -11   2  170.48   22.80
 -13  11   2  162.98   23.70
 -12 -11   2   30.90   13.10
 -12  11   2   34.10   14.30
 -11  11   2  107.59   15.70
  10 -11  -2   73.49    9.20
 -10 -11   2   18.80   11.70
  -9 -11   2  464.65   25.60
   9 -11  -2  496.45   14.20
   9 -11  -2  424.66   14.20
  -9  11   2  461.45   24.80
   9  11  -2  390.76   23.70
   8 -11  -2   46.00    5.60
  -8 -11   2   31.50   11.70
   8 -11  -2   37.10   12.30
   8 -11  -2   21.80    6.20
  -8  11   2   36.10   11.90
   8  11  -2   28.20   10.60
  -7 -11   2  558.14   25.50
   7 -11  -2  502.55   16.70
   7 -11  -2  488.15   25.30
   7 -11  -2  519.45   14.90
   7  11  -2  492.25   26.20
  -7  11   2  541.65   24.90
   6 -11  -2   39.30   13.30
   6 -11  -2   37.40    5.50
   6 -11  -2   33.30    7.60
  -6 -11   2   31.40   10.40
  -6  11   2   40.30   11.20
   6  11  -2   39.70   10.10
   5 -11  -2  657.53   20.80
   5 -11  -2  609.44   26.20
  -5 -11   2  693.03   26.10
  -5  11   2  712.03   25.70
   5  11  -2  649.93   24.00
  -4 -11   2  202.58   17.30
   4 -11  -2  153.38   14.10
   4 -11  -2  154.58   17.10
  -4  11   2  190.58   17.20
   4  11  -2  172.88   15.30
  -3 -11   2  597.54   16.70
   3 -11  -2  573.24   21.40
   3 -11  -2  557.74   24.00
  -3 -11   2  668.43   23.70
  -3  11   2  620.34   22.80
   3  11  -2  609.54   21.20
   3  11  -2  606.54   16.70
  -3  11   2  621.44   20.30
  -2 -11   2  413.06   18.40
   2 -11  -2  354.46   18.10
  -2 -11   2  358.36   14.10
   2 -11  -2  329.27   19.00
  -2  11   2  373.16   15.50
  -2  11   2  358.86   18.20
   2  11  -2  354.26   16.20
   2  11  -2  359.56   14.20
   1 -11  -2  310.27   17.80
  -1 -11   2  301.57   22.50
  -1 -11   2  387.06   17.30
   1  11  -2  348.87   15.10
   1  11  -2  349.47   16.30
  -1  11   2  366.16   15.90
  -1  11   2  329.67   16.60
   0 -11   2  672.43   20.40
   0 -11   2  633.04   21.10
   0 -11  -2  600.14   23.90
   0 -11  -2  515.45   21.30
   0  11  -2  621.84   18.50
   0  11   2  615.04   21.10
   0  11  -2  614.54   20.70
   0  11   2  613.64   20.60
   1 -11   2  226.68   15.60
  -1 -11  -2  199.08   17.90
  -1  11  -2  236.18   16.00
  -1  11  -2  216.58   10.50
   1  11   2  220.58   15.30
   1  11   2  220.48   13.30
  -2 -11  -2  542.25   24.20
   2 -11   2  606.74   15.50
   2 -11   2  545.85   22.20
   2  11   2  564.14   21.70
   2  11   2  535.25   17.40
  -2  11  -2  565.34   22.10
  -2  11  -2  550.34   14.80
  -3 -11  -2  118.89   13.70
   3 -11   2  110.19   15.80
   3  11   2  121.69   11.90
   3  11   2  112.29    9.40
  -3  11  -2  112.79   16.30
   4 -11   2  240.08   18.80
  -4 -11  -2  239.78   20.10
   4  11   2  250.17   10.10
  -4  11  -2  244.18   18.70
   4  11   2  249.58   17.50
   5 -11   2   83.89   12.90
  -5 -11  -2   90.39   13.80
  -5  11  -2  100.29   13.60
  -6 -11  -2  331.07   22.90
   6 -11   2  272.07   20.50
   6  11   2  319.47   19.70
  -6  11  -2  317.37   21.80
   7 -11   2   52.69   12.60
  -7 -11  -2   54.59   13.20
   7  11   2   47.30   11.40
  -7  11  -2   56.89   12.90
  -8 -11  -2  326.87   24.00
  -8  11  -2  350.66   23.50
  -9 -11  -2   -1.40   13.10
  -9  11  -2    3.70   11.80
 -10 -11  -2  223.48   23.30
 -10  11  -2  227.38   23.40
 -11 -11  -2   -4.20   12.10
 -11  11  -2    6.50   13.30
 -12 -11  -2  221.48   23.70
 -12  11  -2  212.18   24.70
 -13 -11  -2   25.30   13.20
 -13  11  -2   11.60   13.80
 -14 -11  -2  172.68   24.00
 -14  11  -2  132.49   19.00
 -15 -11  -2    6.80   13.40
 -15  11  -2   14.80   15.20
 -16 -11  -2   81.69   16.20
 -16  11  -2   87.19   18.20
 -16 -12   2    6.30   14.10
 -16  12   2   18.20   16.90
 -15 -12   2   23.70   14.00
 -15  12   2   40.30   15.50
 -14 -12   2   14.30   13.20
 -14  12   2   16.00   14.20
 -13 -12   2   22.20   13.10
 -13  12   2   27.70   14.10
 -12 -12   2    0.90   12.20
 -12  12   2    7.10   12.70
 -11 -12   2   18.70   12.50
 -11  12   2    5.40   12.40
 -10  12   2   18.30   12.40
  -9 -12   2   13.10   11.50
  -9  12   2   -4.10   12.60
  -8 -12   2   11.20   10.80
  -8  12   2    0.40   10.90
   8  12  -2  -12.00   10.20
   7 -12  -2  -12.70    5.80
   7 -12  -2   -8.40   10.80
  -7 -12   2    4.80   10.20
   7 -12  -2    9.90    4.70
  -7  12   2    4.10   10.50
   7  12  -2  -13.20    9.40
   6 -12  -2  -10.40    6.40
  -6 -12   2   13.60    9.80
   6 -12  -2    1.20   10.80
   6 -12  -2   18.70    5.00
  -6  12   2    9.70   10.10
   6  12  -2   -9.90    9.10
  -5 -12   2   88.79   12.00
   5 -12  -2   58.79   12.50
  -5  12   2   87.89   12.30
   5  12  -2   75.99   10.90
  -4 -12   2   23.90    9.50
   4 -12  -2   -6.80   10.00
   4 -12  -2  -15.40    7.10
   4  12  -2   -4.20    8.30
  -4  12   2    5.00    8.90
  -3 -12   2  244.98   10.70
   3 -12  -2  206.28   17.80
   3  12  -2  271.87   10.70
  -3  12   2  265.77   17.50
   3  12  -2  234.98   15.50
  -3  12   2  256.77   13.30
   2 -12  -2  -27.90   12.70
  -2 -12   2   18.80    8.30
   2 -12  -2   -5.00    9.00
  -2 -12   2   -5.00    5.70
   2  12  -2    5.30    6.00
  -2  12   2   -3.30    6.60
  -2  12   2    4.20    8.00
   2  12  -2  -16.70    7.10
   1 -12  -2   52.89   10.40
  -1 -12   2   77.89    8.80
   1 -12  -2   55.89   10.40
  -1  12   2   74.39    9.80
   1  12  -2   73.49    8.50
   1  12  -2   77.29   11.20
  -1  12   2   75.59    9.10
   0 -12   2   -4.40    7.40
   0 -12  -2  -17.60    8.90
   0 -12   2   11.30    6.60
   0  12   2   -6.70    7.40
   0  12   2    4.50    7.30
   0  12  -2   -1.60   12.40
   1 -12   2    0.20    8.20
   1 -12   2   29.10    6.20
  -1 -12  -2   -0.50    9.80
  -1  12  -2   15.80    8.60
   1  12   2    6.40    7.20
  -1  12  -2    9.60    5.30
   1  12   2    0.10    7.80
  -2 -12  -2  -13.20    9.40
   2 -12   2  -13.70    8.50
   2 -12   2   15.60    4.40
   2  12   2   -3.70    8.10
  -2  12  -2   16.40    9.00
   2  12   2    4.40    6.20
  -3 -12  -2  -21.50    9.70
   3  12   2   -7.60    8.40
   3  12   2   -6.40    5.20
  -3  12  -2    6.20    9.50
  -4 -12  -2   30.50   11.40
   4 -12   2   21.30   10.40
  -4 -12  -2   18.20    6.00
   4  12   2   22.20   11.20
  -4  12  -2   43.10   11.00
  -5 -12  -2    6.00   11.30
   5 -12   2  -25.30    9.90
   5  12   2    4.70    9.70
  -5  12  -2   12.80   10.80
   6 -12   2   38.10   12.30
  -6 -12  -2   40.20   12.40
  -6  12  -2   56.79   12.60
   6  12   2   42.30   11.00
  -7 -12  -2   10.90   12.30
  -7  12  -2   14.60   11.80
  -8  12  -2   17.60   13.40
  -9 -12  -2    3.50   12.20
  -9  12  -2   18.40   12.70
 -10 -12  -2   21.70   12.80
 -10  12  -2   12.20   13.10
 -11 -12  -2   17.90   13.20
 -11  12  -2    1.50   13.10
 -12 -12  -2   29.30   13.40
 -12  12  -2   20.80   13.60
 -13 -12  -2   12.40   13.30
 -13  12  -2    5.40   13.90
 -14 -12  -2   13.80   13.70
 -14  12  -2   13.20   14.90
 -15 -12  -2   -5.40   13.30
 -15  12  -2   23.50   17.00
 -14 -13   2    3.00   13.20
 -14  13   2   28.20   14.50
 -13 -13   2  121.39   17.10
 -13  13   2  168.28   23.50
 -12 -13   2   24.90   12.70
 -12  13   2   21.30   13.30
 -11 -13   2  176.98   23.30
 -11  13   2  171.18   22.30
 -10 -13   2   31.60   12.40
 -10  13   2   32.20   12.90
  -9  13   2  201.48   21.10
  -8 -13   2   63.19   12.20
  -8  13   2   56.99   12.30
  -7 -13   2  324.17   21.90
  -7  13   2  313.47   21.30
   6 -13  -2   75.59   14.10
   6 -13  -2  102.49   10.90
   6 -13  -2  110.49    8.50
   6  13  -2   66.89   11.40
  -6  13   2  133.59   17.50
   5 -13  -2  257.77   13.90
   5 -13  -2  201.28   20.00
  -5  13   2  285.97   18.90
   5  13  -2  234.28   17.50
   4 -13  -2  206.18   14.40
   4 -13  -2  178.18   18.60
  -4  13   2  278.27   18.40
   4  13  -2  226.28   16.30
   3 -13  -2   89.09   10.30
  -3 -13   2  108.29    8.50
   3 -13  -2  107.29   13.40
   3  13  -2  142.69    9.10
  -3  13   2  162.98   15.60
  -3  13   2  125.59   11.10
   3  13  -2  105.49   13.90
  -2 -13   2  485.55   20.00
  -2 -13   2  398.76   15.10
  -2  13   2  412.36   17.00
   2  13  -2  384.96   17.40
  -2  13   2  430.76   19.60
   2  13  -2  443.96   15.30
  -1 -13   2  143.89   12.70
   1  13  -2  181.18   12.60
  -1  13   2  209.28   15.10
   1  13  -2  131.89   12.00
  -1  13   2  162.48   13.50
   0 -13   2  461.15   17.10
   0 -13   2  398.56   18.10
   0  13   2  414.46   17.50
   0  13  -2  417.36   17.60
   0  13   2  387.56   18.00
   1 -13   2  106.09   14.60
  -1 -13  -2  113.99   11.30
  -1 -13  -2  116.19   13.10
  -1  13  -2  138.89    9.30
   1  13   2  139.09   14.60
  -1  13  -2  171.18   14.70
   2 -13   2  393.36   20.30
  -2 -13  -2  367.26   21.90
  -2 -13  -2  368.06   16.80
  -2  13  -2  442.56   20.00
   2  13   2  429.56   19.50
   2  13   2  434.46   15.20
  -3 -13  -2   74.49   13.00
  -3 -13  -2   80.99    8.40
   3 -13   2   87.59   12.40
   3  13   2   83.99   11.70
  -3  13  -2  109.09   15.80
   3  13   2  108.19    9.00
   4 -13   2  283.07   20.80
  -4 -13  -2  342.47   22.80
   4  13   2  337.37   20.10
  -4  13  -2  400.86   21.10
   5 -13   2   -4.80   10.60
  -5 -13  -2   20.00   12.30
   5  13   2    6.20   10.00
  -5  13  -2   29.80   11.50
  -6 -13  -2  175.38   21.80
  -6  13  -2  205.38   20.30
  -7 -13  -2   11.10   21.60
  -8 -13  -2  168.68   21.90
  -8  13  -2  186.58   21.60
  -9 -13  -2   28.70   13.00
  -9  13  -2    8.80   12.40
 -10 -13  -2  195.98   23.90
 -10  13  -2  201.28   23.30
 -11 -13  -2   21.10   13.00
 -11  13  -2   15.60   13.60
 -12 -13  -2  117.99   17.00
 -12  13  -2  110.29   17.50
 -13 -13  -2    2.40   13.30
 -13  13  -2    6.70   14.90
 -11 -14   2   30.00   13.20
 -11  14   2   62.89   14.20
 -10 -14   2   12.70   11.60
 -10  14   2   27.00   12.20
  -9 -14   2   65.29   12.80
  -9  14   2   78.89   13.50
  -8  14   2   12.60   11.20
  -7  14   2   69.59   12.30
  -6  14   2   20.50   10.10
   5 -14  -2   35.60   14.10
   5 -14  -2   59.89    8.50
   5 -14  -2   93.99   11.40
  -5  14   2   49.80   10.70
  -4 -14   2   42.40   10.10
   4 -14  -2   22.50    7.50
  -4  14   2   28.40    9.50
   4  14  -2   -3.60    8.50
  -3 -14   2   48.30    9.50
   3  14  -2   26.70    8.80
  -3  14   2   52.59   10.00
  -2 -14   2   34.80    7.50
   2 -14  -2   -3.20   10.60
   2 -14  -2   30.10    8.90
   2  14  -2   30.60    8.30
  -2  14   2   55.89    8.40
  -2  14   2   63.29    9.60
  -1 -14   2    4.30    7.00
   1 -14  -2   -3.10    8.50
   1  14  -2    0.90    6.60
   1  14  -2   19.30    8.90
  -1  14   2    0.30    7.30
   0 -14   2   49.00    9.20
   0 -14  -2   22.20    9.80
   0 -14  -2   34.80   10.40
   0  14  -2   70.99    9.10
   0  14   2   87.79   12.60
   0  14   2   52.19    9.30
   1 -14   2   21.40    4.90
  -1  14  -2   -1.50    4.90
   1  14   2    0.00    8.00
   1  14   2    9.30    6.60
  -1  14  -2   24.10    8.30
   2 -14   2    9.60    9.60
  -2 -14  -2    5.90   10.30
  -2 -14  -2    4.90    7.50
   2  14   2    5.10    9.30
  -3 -14  -2  -11.40    5.70
   3 -14   2  -19.80    9.40
  -3 -14  -2   -9.50   10.00
  -3  14  -2   18.10    9.50
   3  14   2    2.20    5.10
   3  14   2  -13.00    8.70
   4 -14   2    0.10   10.70
  -4 -14  -2   37.30   11.80
  -4  14  -2   74.49   11.70
   4  14   2   18.10   10.50
  -5 -14  -2   17.30   11.50
  -5  14  -2   18.40   10.60
  -6 -14  -2   94.49   14.90
  -7 -14  -2    5.00   11.80
  -7  14  -2   40.70   12.70
  -8 -14  -2   49.90   14.00
  -8  14  -2   52.79   13.60
  -9 -14  -2   18.40   12.40
  -9  14  -2   22.80   13.10
 -10 -14  -2   38.30   14.00
 -10  14  -2   42.20   14.00
  -8  15   2   42.00   11.60
  -6 -15   2   34.50   10.60
   5 -15  -2   53.59    7.70
  -5 -15   2   65.79   11.20
  -5  15   2   63.99   11.10
   4 -15  -2   83.49   11.70
  -4 -15   2   51.39   10.00
  -4  15   2   46.70    9.90
  -3 -15   2   61.79    9.80
   3  15  -2   30.10    9.20
   2 -15  -2   50.49    9.20
  -2 -15   2   40.60    8.10
  -2  15   2   48.70    9.10
   2  15  -2   68.29    9.40
  -2  15   2   23.60    7.60
   1 -15  -2   -1.20    9.90
   1 -15  -2   57.69    9.90
  -1 -15   2   23.20    7.40
   1  15  -2   14.20    7.20
  -1  15   2   30.10    8.20
   0 -15  -2   21.20   10.00
   0 -15  -2   47.60   10.30
   0 -15   2   20.20    8.50
   0  15   2   24.90    8.70
  -1 -15  -2   33.30   10.40
   1  15   2   37.30    7.50
  -1  15  -2   50.39    9.00
  -2 -15  -2   43.10   11.20
  -2 -15  -2   20.50    7.70
   2  15   2   33.50    9.90
  -3 -15  -2   13.60   10.60
   3 -15   2   -9.60   10.40
   3  15   2    9.30   11.50
  -4 -15  -2   47.40   12.10
  -4  15  -2   58.69   11.10
  -5 -15  -2   34.00   12.00
  -6 -15  -2   44.30   13.00
  -6  15  -2   70.39   12.80
  -7 -15  -2   20.70   12.80
  -7  15  -2   47.80   12.50
 -24   0   3    4.20   11.70
 -24   0   3   19.60   14.10
 -23   0   3   11.60   13.70
 -23   0   3    7.90   11.80
 -22   0   3    8.20   11.50
 -22   0   3    8.80   13.80
 -21   0   3    3.40   10.80
 -21   0   3   -9.80   12.80
 -20   0   3    3.40   12.80
 -20   0   3    4.90   10.70
 -19   0   3   -1.50   12.30
 -19   0   3   -6.90   10.50
  19   0  -3   -8.60   10.20
  18   0  -3  -10.80   10.50
 -18   0   3    1.30   10.20
 -18   0   3  -21.90   11.40
  18   0  -3   11.90   12.80
  17   0  -3   -4.10   11.60
 -17   0   3  -10.30   10.40
 -17   0   3  -18.10   11.40
 -16   0   3  -12.40   11.40
 -16   0   3    0.30   10.20
  16   0  -3    3.70   10.40
  16   0  -3   12.00   10.90
 -15   0   3   -8.40   10.90
  15   0  -3   -2.30   10.00
 -15   0   3  -11.30    9.60
  15   0  -3   -6.20    9.60
  14   0  -3    7.80    9.60
  14   0  -3    1.10    9.00
 -14   0   3  -13.90    8.70
 -14   0   3  -10.10   10.00
  13   0  -3    0.20    8.90
 -13   0   3    4.90    8.90
  13   0  -3   -7.00    8.80
 -13   0   3   -7.40    9.20
  12   0  -3   -3.20    8.40
 -12   0   3   -6.40    7.70
 -12   0   3   -5.80    8.30
  12   0  -3   -0.30    7.90
  11   0  -3    6.40    7.30
  11   0  -3    3.40    7.80
 -11   0   3    1.10    7.40
 -11   0   3    1.90    7.20
  10   0  -3    0.50    6.60
 -10   0   3   -1.80    7.00
 -10   0   3    0.00    6.70
  10   0  -3   -0.20    6.70
   9   0  -3    5.30    6.30
  -9   0   3   -5.40    5.60
  -9   0   3   -4.80    6.50
   9   0  -3    2.80    6.00
   8   0  -3    8.00    6.00
  -8   0   3    3.60    5.70
   8   0  -3    4.70    6.10
  -8   0   3    5.20    6.20
  -7   0   3   -4.50    5.00
   7   0  -3   -1.00    5.80
   7   0  -3    1.70    5.40
  -7   0   3   -4.70    6.00
   6   0  -3   -3.50    4.70
   6   0  -3    6.10    5.30
  -6   0   3   -1.70    5.20
  -6   0   3    0.10    4.70
  -5   0   3   -4.90    4.20
   5   0  -3    1.00    4.40
  -5   0   3   -0.70    3.80
   5   0  -3   -4.30    4.20
  -4   0   3    6.40    2.80
   4   0  -3    7.20    3.40
   4   0  -3   13.40    3.50
  -4   0   3    1.50    2.30
  -3   0   3    1.00    1.70
   3   0  -3    1.00    2.20
   3   0  -3    3.00    2.30
  -3   0   3   -0.20    1.40
  -2   0   3    0.10    1.30
   2   0  -3    2.30    1.70
   2   0  -3    3.60    1.80
   1   0  -3   -0.50    1.60
  -1   0   3    0.10    1.10
   1   0  -3    1.40    1.00
   0   0  -3    0.50    1.70
   0   0   3    1.00    1.60
   0   0  -3   -1.00    0.90
  -1   0  -3   -0.70    1.20
  -1   0  -3    0.60    1.40
   1   0   3    4.30    2.10
   2   0   3    5.10    2.80
  -2   0  -3    1.20    2.00
   2   0   3    2.80    2.70
  -2   0  -3   -0.50    1.80
   3   0   3    6.90    4.00
  -3   0  -3   12.90    3.90
   3   0   3    9.50    4.00
  -3   0  -3    4.40    3.20
   4   0   3    2.30    4.70
   4   0   3   -0.10    4.40
  -4   0  -3    5.70    4.90
  -4   0  -3    7.60    5.10
   5   0   3   -2.50    5.30
  -5   0  -3    3.30    5.50
  -5   0  -3    0.00    5.50
   5   0   3    9.10    5.70
  -6   0  -3    9.00    6.10
  -6   0  -3    1.00    5.80
   6   0   3   -0.30    5.60
   6   0   3    4.20    5.30
  -7   0  -3    3.10    5.80
  -7   0  -3   -8.10    5.80
   7   0   3    1.20    5.30
   7   0   3    4.90    5.90
   8   0   3    5.90    7.50
  -8   0  -3   -6.20    6.30
  -8   0  -3   -0.80    6.40
   8   0   3   -0.30    5.80
  -9   0  -3    1.60    6.90
   9   0   3   -0.70    6.20
   9   0   3   -9.20    7.00
  -9   0  -3   -8.90    6.70
  10   0   3   -2.30    6.90
  10   0   3    2.40    7.70
 -10   0  -3   -3.00    8.00
 -10   0  -3    5.80    7.90
 -11   0  -3  -16.80    8.60
  11   0   3    3.30    7.90
 -11   0  -3   -5.30    8.70
  11   0   3   -2.40    8.90
 -12   0  -3  -16.30    8.90
  12   0   3   -8.40    8.40
  12   0   3   13.40   10.00
 -12   0  -3   -2.50   10.10
 -13   0  -3   -6.90    9.80
 -13   0  -3    8.90   11.10
  13   0   3   -0.60   10.00
  13   0   3    8.40    8.90
 -14   0  -3    9.90   11.20
 -14   0  -3  -12.10   10.10
  14   0   3    1.20   10.80
  14   0   3   -6.70    9.00
  15   0   3    1.10    9.80
 -15   0  -3    5.70   10.80
  15   0   3    3.60   14.90
 -15   0  -3   -9.40   11.40
 -16   0  -3    3.60   12.20
  16   0   3   -9.10   10.80
  16   0   3  -14.80    9.60
 -16   0  -3   -7.90   10.30
  17   0   3   -6.60   10.60
  17   0   3   -2.00   12.30
 -17   0  -3   -1.90   10.30
 -17   0  -3   -4.70   11.80
 -18   0  -3   -8.90   12.00
 -18   0  -3  -10.70   10.30
 -19   0  -3   -8.70   12.50
 -19   0  -3   -3.20   10.40
 -20   0  -3   13.90   11.50
 -20   0  -3  -10.80   12.20
 -21   0  -3  -10.00   12.40
 -21   0  -3    2.10   11.00
 -22   0  -3    7.10   11.50
 -22   0  -3   -7.40   13.10
 -23   0  -3    8.10   12.20
 -23   0  -3   -4.60   14.10
 -24  -1   3   27.80   14.30
 -24  -1   3   29.40   12.60
 -24   1   3   26.50   12.70
 -24   1   3    8.70   14.10
 -23  -1   3   23.00   12.00
 -23  -1   3   14.50   13.60
 -23   1   3   35.00   12.10
 -23   1   3   31.20   14.90
 -22  -1   3   45.70   12.70
 -22  -1   3   51.49   15.00
 -22   1   3   44.10   12.00
 -22   1   3   40.30   15.10
 -21  -1   3   39.30   12.10
 -21  -1   3   27.20   14.10
 -21   1   3   23.30   11.10
 -21   1   3   32.80   14.40
 -20  -1   3  145.49   20.30
 -20  -1   3  135.69   16.50
 -20   1   3  116.79   20.00
  20   1  -3  111.79   15.20
 -20   1   3  117.59   15.30
 -19  -1   3  109.59   15.30
 -19  -1   3   94.79   15.30
  19   1  -3   95.69   13.00
 -19   1   3  132.39   18.50
 -19   1   3  101.59   16.00
 -18  -1   3  311.47   22.10
 -18  -1   3  364.66   24.80
  18  -1  -3  380.56   24.40
  18  -1  -3  321.37   23.30
 -18   1   3  346.87   21.50
  18   1  -3  312.47   24.90
 -18   1   3  351.26   24.40
 -17  -1   3   98.09   14.60
 -17  -1   3  107.89   14.30
  17  -1  -3  114.19   14.70
  17  -1  -3  108.79   14.10
  17   1  -3  112.99   13.40
 -17   1   3   94.49   12.40
 -17   1   3  106.99   15.50
  17   1  -3   91.09   13.90
  16  -1  -3  412.76   26.70
  16  -1  -3  437.36   24.20
 -16  -1   3  403.96   22.90
 -16  -1   3  398.86   22.90
  16   1  -3  417.06   21.80
 -16   1   3  379.06   24.50
  16   1  -3  409.36   24.80
 -16   1   3  426.56   21.90
 -15  -1   3  179.28   18.50
 -15  -1   3  175.18   18.80
  15  -1  -3  177.08   19.60
  15  -1  -3  182.38   18.90
  15   1  -3  207.68   17.90
  15   1  -3  186.38   22.80
 -15   1   3  173.08   17.10
 -15   1   3  166.78   20.40
  14  -1  -3  627.34   25.20
  14  -1  -3  609.34   24.90
 -14  -1   3  574.04   24.20
 -14  -1   3  610.94   24.40
 -14   1   3  614.34   26.10
  14   1  -3  609.24   25.90
 -14   1   3  599.24   23.40
  14   1  -3  611.24   22.80
  13  -1  -3  100.29   11.50
 -13  -1   3   90.19   11.00
  13  -1  -3  108.19   12.30
 -13  -1   3   89.19   11.30
 -13   1   3   96.29   12.10
 -13   1   3   85.79   10.60
  13   1  -3   82.19   11.00
  13   1  -3   97.79   14.20
 -12  -1   3 1283.67   34.30
  12  -1  -3 1257.17   35.00
  12  -1  -3 1297.47   34.70
 -12  -1   3 1270.17   35.00
 -12   1   3 1279.07   33.80
  12   1  -3 1261.37   33.50
 -12   1   3 1301.37   35.90
  12   1  -3 1259.07   35.60
  11  -1  -3  229.58   14.80
  11  -1  -3  246.68   15.40
 -11  -1   3  253.77   15.40
 -11  -1   3  255.27   15.00
 -11   1   3  267.87   16.90
  11   1  -3  265.47   14.50
  11   1  -3  236.28   16.20
  10  -1  -3 3342.07   73.69
 -10  -1   3 3449.75   73.69
  10  -1  -3 3306.57   74.29
  10   1  -3 3271.07   73.09
  10   1  -3 3409.36   74.89
 -10   1   3 3381.16   74.89
 -10   1   3 3405.76   73.69
  -9  -1   3  486.55   17.30
   9  -1  -3  478.95   17.70
  -9  -1   3  480.25   16.60
   9   1  -3  473.75   17.80
  -9   1   3  486.75   16.50
   9   1  -3  487.35   16.30
  -9   1   3  486.95   18.30
  -8  -1   3 3804.62   80.19
   8  -1  -3 3651.13   79.69
  -8  -1   3 3714.83   78.69
   8   1  -3 3633.84   78.49
  -8   1   3 3782.92   80.19
  -8   1   3 3647.33   78.99
  -7  -1   3  134.49    9.80
   7  -1  -3  143.79   11.10
   7  -1  -3  135.69   10.00
  -7  -1   3  116.69   10.90
  -7   1   3  144.79   12.00
   7   1  -3  151.58    9.50
  -7   1   3  142.39    9.70
   7   1  -3  113.89   10.90
   6  -1  -3 3569.24   75.49
  -6  -1   3 3540.45   76.19
   6  -1  -3 3546.05   76.09
  -6  -1   3 3609.24   74.99
  -6   1   3 3729.13   76.59
   6   1  -3 3526.95   76.19
  -6   1   3 3616.04   75.49
   6   1  -3 3541.95   74.89
  -5  -1   3   31.60    4.60
  -5  -1   3   28.90    5.30
   5  -1  -3   30.60    5.70
   5  -1  -3   29.80    4.80
   5   1  -3   22.90    4.50
  -5   1   3   26.50    4.50
   5   1  -3   33.00    5.40
  -5   1   3   30.00    5.90
  -3  -1   3 3732.43   76.49
   2  -1  -3 2634.44   53.79
   2   1  -3 2508.95   53.29
   2   1  -3 2571.74   53.09
   1  -1  -3   -1.00    1.20
  -1   1   3    1.00    1.20
   0  -1  -3    0.00    1.20
   0   1  -3    0.30    1.30
   0   1   3   -0.30    1.20
   0   1  -3    0.00    1.00
  -2  -1  -3 3215.98   72.99
  -2   1  -3 3816.02   72.29
  -5  -1  -3 2241.98   48.50
   5  -1   3 2229.68   48.00
   5  -1   3 2196.58   49.40
  -5  -1  -3 2162.08   48.90
   5   1   3 2190.78   49.10
  -5   1  -3 2211.38   49.50
  -5   1  -3 2230.18   47.90
   5   1   3 2177.18   48.30
   6  -1   3 1848.02   43.00
  -6  -1  -3 1850.81   42.70
  -6  -1  -3 1843.02   42.00
   6  -1   3 1878.51   41.70
  -6   1  -3 1851.51   41.50
   6   1   3 1851.01   41.90
   6   1   3 1841.82   42.70
  -6   1  -3 1859.81   43.10
   7  -1   3 2414.26   53.19
  -7  -1  -3 2412.36   54.19
   7  -1   3 2390.56   54.59
  -7  -1  -3 2397.36   53.59
  -7   1  -3 2382.56   53.09
  -7   1  -3 2420.16   54.69
   8  -1   3  618.44   20.70
  -8  -1  -3  601.74   19.50
   8  -1   3  626.44   19.60
  -8  -1  -3  619.64   20.80
   8   1   3  607.34   20.60
  -8   1  -3  628.84   21.30
  -8   1  -3  606.04   19.30
   9  -1   3  416.56   17.00
   9  -1   3  398.76   17.40
  -9  -1  -3  426.56   17.20
   9   1   3  401.46   18.00
  -9   1  -3  430.56   19.00
   9   1   3  417.76   16.30
  -9   1  -3  418.36   16.80
 -10  -1  -3  354.06   18.40
  10  -1   3  374.46   17.80
  10  -1   3  394.86   17.60
  10   1   3  393.76   18.60
  10   1   3  375.86   16.50
 -10   1  -3  357.96   16.90
 -10   1  -3  341.77   18.80
 -11  -1  -3  830.52   26.90
  11  -1   3  797.22   27.00
 -11  -1  -3  792.22   27.30
  11  -1   3  788.92   26.40
 -11   1  -3  848.42   28.70
  11   1   3  848.22   25.90
  11   1   3  785.42   27.30
 -11   1  -3  820.62   25.70
  12  -1   3   43.10   10.40
  12  -1   3   28.30   10.10
 -12  -1  -3   34.10   10.50
 -12  -1  -3   28.50   10.90
  12   1   3   30.00    9.00
 -12   1  -3   22.80    9.70
 -12   1  -3   34.40   11.30
  12   1   3   24.50   10.10
  13  -1   3  586.14   24.60
 -13  -1  -3  556.64   24.80
 -13  -1  -3  619.64   25.50
  13  -1   3  579.24   24.20
 -13   1  -3  555.54   23.30
  13   1   3  607.04   25.60
 -13   1  -3  608.74   27.00
  13   1   3  579.64   23.20
 -14  -1  -3  -11.50   10.00
  14  -1   3   -3.50   10.10
 -14  -1  -3    6.00   10.80
 -14   1  -3   13.00   12.20
  14   1   3   10.20   11.80
  14   1   3    8.60    9.80
 -14   1  -3   -0.80    9.70
  15  -1   3  602.04   25.90
 -15  -1  -3  561.34   26.20
  15  -1   3  593.44   26.40
 -15  -1  -3  592.84   27.20
  15   1   3  583.84   25.30
 -15   1  -3  601.44   29.00
  15   1   3  574.04   27.40
 -15   1  -3  564.14   24.90
  16  -1   3    5.40   11.00
 -16  -1  -3   21.70   12.50
  16  -1   3    2.50   10.70
 -16  -1  -3   -4.60   10.70
  16   1   3   -2.00    9.80
  16   1   3   -1.70   11.50
 -16   1  -3    3.70   12.50
 -16   1  -3   -2.80    9.80
 -17  -1  -3  166.18   21.30
 -17  -1  -3  167.18   19.70
  17  -1   3  146.59   19.90
 -17   1  -3  139.89   16.00
 -17   1  -3  166.18   18.50
  17   1   3  175.88   19.30
 -18  -1  -3   -0.30   11.80
 -18  -1  -3   -2.10   11.00
 -18   1  -3    1.90   12.90
 -18   1  -3    1.10   10.20
 -19  -1  -3   77.59   13.10
 -19   1  -3   81.69   15.10
 -20  -1  -3   -1.50   11.70
 -20  -1  -3    2.10   11.20
 -20   1  -3    6.00   10.70
 -20   1  -3   -1.00   12.50
 -21  -1  -3   42.30   13.90
 -21  -1  -3   51.99   13.50
 -21   1  -3   59.49   12.50
 -21   1  -3   49.10   15.10
 -22  -1  -3  -16.90   12.70
 -22  -1  -3   14.40   12.20
 -22   1  -3   15.60   11.20
 -22   1  -3    8.90   14.40
 -23  -1  -3   38.80   13.50
 -23  -1  -3   15.90   14.40
 -23   1  -3   26.10   12.00
 -23   1  -3    6.50   14.80
 -24  -2   3   13.50   13.00
 -24  -2   3    6.10   12.90
 -24   2   3   18.20   11.90
 -24   2   3   29.90   15.40
 -23  -2   3   44.20   12.80
 -23  -2   3   56.89   14.10
 -23   2   3   40.70   12.40
 -23   2   3   50.59   16.20
 -22  -2   3   16.90   12.10
 -22  -2   3    0.10   12.80
 -22   2   3   16.10   11.20
 -22   2   3    9.00   14.30
 -21  -2   3   37.30   12.30
 -21  -2   3   20.00   13.00
 -21   2   3   24.60   13.90
 -21   2   3   35.50   11.90
 -20  -2   3   28.70   11.60
 -20  -2   3   30.70   13.50
  20   2  -3   46.10   11.40
 -20   2   3   34.60   15.10
 -20   2   3   38.50   11.80
 -19  -2   3  -10.30   11.10
 -19  -2   3  -13.20   12.20
 -19   2   3    9.00   10.00
  19   2  -3   -8.80    9.40
  18  -2  -3  196.68   21.40
 -18  -2   3  146.99   20.30
 -18  -2   3  142.49   19.20
 -18   2   3  158.68   22.10
 -18   2   3  185.18   18.70
  18   2  -3  166.08   17.80
 -17  -2   3  117.39   14.70
  17  -2  -3  119.29   15.70
  17  -2  -3  121.39   14.00
 -17  -2   3  110.49   13.80
  17   2  -3  127.69   16.70
 -17   2   3   98.49   15.40
 -17   2   3  117.89   12.80
 -16  -2   3   52.79   12.60
 -16  -2   3   60.19   12.20
  16  -2  -3   69.59   12.10
  16  -2  -3   70.59   13.10
  16   2  -3   70.79   11.30
 -16   2   3   60.49   11.30
  16   2  -3   61.19   13.80
 -16   2   3   56.09   13.50
 -15  -2   3  190.98   19.30
 -15  -2   3  212.28   19.20
  15  -2  -3  217.08   20.50
  15  -2  -3  225.08   19.60
 -15   2   3  206.38   21.60
  15   2  -3  187.28   20.80
  15   2  -3  194.98   16.70
 -15   2   3  185.58   17.10
  14  -2  -3  590.24   25.60
 -14  -2   3  554.24   24.70
 -14  -2   3  591.94   23.90
  14  -2  -3  629.34   24.70
 -14   2   3  625.44   23.10
  14   2  -3  614.04   26.30
 -14   2   3  614.34   26.80
  14   2  -3  603.24   22.20
 -13  -2   3   25.20    9.70
  13  -2  -3   43.20    9.50
  13  -2  -3   30.20   10.20
 -13  -2   3   25.50   10.20
  13   2  -3   35.10    9.00
  13   2  -3   39.50   11.20
 -13   2   3   28.50    8.90
 -13   2   3   31.20   12.00
 -12  -2   3 1403.56   35.90
  12  -2  -3 1379.36   36.10
 -12  -2   3 1400.16   37.70
  12  -2  -3 1356.86   37.80
 -12   2   3 1409.36   35.70
  12   2  -3 1398.56   38.50
  12   2  -3 1337.27   34.70
 -12   2   3 1377.46   38.60
 -11  -2   3   77.19    9.00
 -11  -2   3   81.99   10.70
  11  -2  -3   70.09    9.50
  11  -2  -3   86.59    9.10
  11   2  -3   93.09   11.40
 -11   2   3   66.39   10.10
 -11   2   3   87.79    8.90
  11   2  -3   70.69   10.00
  10  -2  -3 1180.88   30.30
 -10  -2   3 1158.68   32.20
 -10  -2   3 1202.88   30.00
  10  -2  -3 1144.69   32.00
 -10   2   3 1234.68   33.30
  10   2  -3 1187.48   32.60
  10   2  -3 1171.08   29.50
 -10   2   3 1198.68   30.10
  -9  -2   3   86.89    9.80
  -9  -2   3   95.69   12.20
   9  -2  -3   76.39    9.90
   9  -2  -3   96.39   12.20
   9   2  -3   84.19    9.30
   9   2  -3  101.49    9.70
  -9   2   3   77.69    9.60
  -9   2   3   81.69    9.00
  -8  -2   3 3137.39   65.69
   8  -2  -3 3131.49   66.39
   8  -2  -3 3014.80   67.79
  -8  -2   3 3081.49   67.99
   8   2  -3 3021.50   65.49
  -8   2   3 3099.69   66.29
   8   2  -3 3094.79   68.19
  -8   2   3 3100.29   68.29
  -7  -2   3  205.58   12.20
   7  -2  -3  208.28   10.30
   7  -2  -3  203.18   12.40
  -7  -2   3  208.48    9.30
   7   2  -3  218.58    9.40
  -7   2   3  216.68   10.30
   7   2  -3  199.58   12.50
  -7   2   3  206.68   13.20
   6  -2  -3  460.75   16.20
   6  -2  -3  457.55   14.00
  -6  -2   3  460.15   13.00
  -6  -2   3  464.85   16.00
   6   2  -3  445.66   16.10
   6   2  -3  472.85   13.10
  -6   2   3  470.05   16.50
  -6   2   3  485.45   14.20
  -5  -2   3   12.70    5.10
  -5  -2   3   19.30    3.80
   5  -2  -3   16.10    5.80
   5  -2  -3   23.30    4.40
  -5   2   3   20.60    4.50
  -5   2   3   16.80    6.40
   5   2  -3   17.70    4.00
   5   2  -3   13.70    6.20
   2  -2  -3  109.59    6.90
  -2  -2   3  101.59    5.20
   2  -2  -3  112.29    5.80
   2   2  -3  106.59    4.70
  -2   2   3   98.49    5.60
   2   2  -3  107.79    5.60
  -1  -2   3  603.34   13.40
   1  -2  -3  502.85   14.10
   1  -2  -3  611.54   14.70
  -1   2   3  591.64   14.40
   1   2  -3  590.94   13.50
   3  -2   3  236.18   11.00
  -3  -2  -3  241.08   11.40
   3  -2   3  242.58    7.80
  -3  -2  -3  221.48    9.10
   3   2   3  245.78   11.00
  -3   2  -3  230.78    7.90
  -3   2  -3  252.67   11.60
   4  -2   3  182.68    7.90
  -4  -2  -3  163.68    8.90
  -4  -2  -3  183.08   11.70
   4  -2   3  189.58   11.10
  -4   2  -3  190.38   11.80
   4   2   3  184.48   11.30
  -4   2  -3  170.38    8.40
  -5  -2  -3  345.97   12.00
   5  -2   3  357.56   11.40
   5  -2   3  376.66   14.30
  -5  -2  -3  339.87   14.50
   5   2   3  333.07   14.30
   5   2   3  323.87   11.70
  -5   2  -3  324.67   11.50
  -5   2  -3  351.96   14.80
  -6  -2  -3  401.76   13.60
  -6  -2  -3  405.46   16.20
   6  -2   3  421.26   17.80
   6  -2   3  407.16   13.10
  -6   2  -3  388.16   13.20
  -6   2  -3  404.36   16.30
   6   2   3  386.46   13.10
   7  -2   3 2968.00   63.39
  -7  -2  -3 2936.41   65.39
   7  -2   3 2890.41   65.69
  -7  -2  -3 2969.90   63.79
   7   2   3 2935.91   65.49
   7   2   3 2986.80   63.79
  -7   2  -3 2912.31   65.99
  -7   2  -3 2933.11   63.39
   8  -2   3 1440.26   33.90
  -8  -2  -3 1397.56   34.10
   8  -2   3 1374.26   36.20
   8   2   3 1411.26   33.90
  -8   2  -3 1412.06   33.80
  -8   2  -3 1336.37   39.80
   8   2   3 1426.26   36.10
   9  -2   3  229.78   15.50
  -9  -2  -3  233.88   16.20
  -9  -2  -3  258.17   14.10
   9  -2   3  254.47   13.80
   9   2   3  260.47   16.20
   9   2   3  251.27   13.20
  -9   2  -3  241.68   13.30
  -9   2  -3  251.77   16.80
 -10  -2  -3   32.90    9.70
 -10  -2  -3   38.10    8.30
  10  -2   3   41.70    8.30
  10  -2   3   41.40    9.60
  10   2   3   32.80    7.30
  10   2   3   26.30    8.70
 -10   2  -3   26.30    7.80
 -10   2  -3   35.10   10.30
  11  -2   3  776.52   26.80
 -11  -2  -3  784.82   27.20
  11  -2   3  765.62   24.80
 -11  -2  -3  757.02   25.20
 -11   2  -3  738.33   24.00
 -11   2  -3  789.22   28.70
  11   2   3  734.83   26.90
  11   2   3  791.82   24.30
  12  -2   3   37.70    9.60
  12  -2   3   16.50    9.40
 -12  -2  -3   36.80   10.00
 -12  -2  -3   13.20   10.20
 -12   2  -3   15.40    8.50
 -12   2  -3   41.20   12.60
  12   2   3   37.60    8.90
  12   2   3   21.10   10.00
  13  -2   3  287.67   18.60
  13  -2   3  258.47   19.50
 -13  -2  -3  230.28   20.30
 -13  -2  -3  286.77   19.20
 -13   2  -3  276.37   22.40
  13   2   3  275.37   17.10
  13   2   3  269.87   20.90
 -13   2  -3  234.78   17.30
 -14  -2  -3   -7.30   10.40
  14  -2   3    4.00    9.70
 -14  -2  -3    1.80   10.80
  14  -2   3    2.80   10.80
  14   2   3    2.50    8.80
 -14   2  -3   14.30   13.30
 -14   2  -3  -14.30    8.50
  14   2   3    0.70   11.00
  15  -2   3   98.89   13.40
  15  -2   3  106.69   12.80
 -15  -2  -3   96.69   14.20
 -15  -2  -3  118.49   14.00
 -15   2  -3  108.79   12.50
  15   2   3  109.99   14.80
  15   2   3  114.49   16.40
 -15   2  -3  108.79   15.50
 -16  -2  -3   -8.50   11.10
 -16  -2  -3   -2.70   11.20
  16  -2   3    1.70   10.10
 -16   2  -3   -1.00   12.20
 -16   2  -3   -3.30    9.60
 -17  -2  -3  116.89   14.70
  17  -2   3  105.79   13.30
  17   2   3  147.39   17.90
 -17   2  -3  132.19   16.80
  18  -2   3  -13.00    9.90
 -18  -2  -3    2.70   11.50
 -18  -2  -3    0.70   11.00
 -18   2  -3   -2.20    9.90
 -18   2  -3   -8.70   13.10
  18   2   3   -5.10    9.40
 -19  -2  -3   54.19   13.50
 -19  -2  -3   38.60   13.40
 -19   2  -3   36.20   11.10
 -19   2  -3   46.40   15.30
 -20  -2  -3  -16.40   11.30
 -20  -2  -3    1.30   11.20
 -20   2  -3   13.00   10.60
 -20   2  -3    7.00   13.80
 -21  -2  -3   27.60   13.20
 -21  -2  -3   35.20   12.90
 -21   2  -3   11.80   14.40
 -21   2  -3   35.10   11.40
 -22  -2  -3  -21.70   12.30
 -22  -2  -3    8.50   12.50
 -22   2  -3    7.80   14.80
 -22   2  -3   12.50   10.90
 -24  -3   3   21.30   12.40
 -24   3   3    6.50   11.50
 -24   3   3   28.30   15.60
 -23  -3   3   18.90   22.90
 -23  -3   3   13.30   12.20
 -23   3   3   16.30   11.30
 -23   3   3    5.90   14.60
 -22  -3   3   27.40   12.30
 -22  -3   3    0.50   11.60
 -22   3   3   -9.00   14.10
 -22   3   3   -0.10   10.50
 -21  -3   3   21.50   11.70
 -21  -3   3    2.50   11.80
 -21   3   3   15.20   14.40
 -21   3   3   11.60   10.40
  21   3  -3   -4.70    9.60
 -20  -3   3    0.50   11.30
 -20  -3   3   30.70   11.70
  20   3  -3    2.10    9.40
 -20   3   3   16.60   14.30
 -20   3   3   15.50   10.10
 -19  -3   3   -2.50   10.60
  19  -3  -3   13.50   10.90
 -19   3   3   -1.30    9.60
 -19   3   3    0.70   13.60
  19   3  -3   -5.20    8.90
  18  -3  -3  103.69   13.50
 -18  -3   3   68.79   13.00
 -18  -3   3   76.19   12.90
 -18   3   3   74.19   11.60
 -18   3   3   58.69   15.60
  18   3  -3   71.29   10.90
 -17  -3   3   34.80   12.20
  17  -3  -3   69.49   14.00
 -17  -3   3   31.00   12.10
 -17   3   3   74.19   15.50
 -17   3   3   61.49   11.20
  17   3  -3   56.09   10.40
  16  -3  -3   60.49   13.40
 -16  -3   3   61.89   13.50
 -16  -3   3   44.40   12.00
  16  -3  -3   77.59   12.40
  16   3  -3   62.99   13.00
 -16   3   3   56.89   10.80
 -16   3   3   72.09   15.50
  16   3  -3   64.89   10.40
  15  -3  -3  113.69   15.00
 -15  -3   3  114.89   13.20
  15  -3  -3  136.69   13.50
 -15  -3   3   94.99   12.90
 -15   3   3  107.49   15.50
 -15   3   3   94.49   14.20
  15   3  -3  126.39   15.50
  15   3  -3  112.99   14.60
 -14  -3   3  121.09   12.40
 -14  -3   3  130.09   14.30
  14  -3  -3  123.69   14.50
  14  -3  -3  115.19   16.40
  14   3  -3  125.59   13.80
 -14   3   3  101.69   14.60
 -14   3   3  109.79   15.20
  13  -3  -3   -1.30    8.30
  13  -3  -3   10.40   10.20
 -13  -3   3    1.80    8.70
 -13  -3   3   -0.90    9.40
  13   3  -3    1.10    7.40
  13   3  -3    7.80    9.80
 -13   3   3   -3.80    7.50
 -13   3   3    1.50   11.20
 -12  -3   3  667.73   25.10
  12  -3  -3  684.63   22.80
  12  -3  -3  668.43   25.30
 -12  -3   3  668.43   21.80
  12   3  -3  678.03   26.00
 -12   3   3  632.34   26.00
  12   3  -3  682.13   20.80
 -11  -3   3   -5.00    6.50
 -11  -3   3   -7.80    8.60
  11  -3  -3   -2.20    8.10
  11  -3  -3    0.70    6.90
  11   3  -3   -1.70    6.20
 -11   3   3    0.30    6.50
 -11   3   3   -6.70    8.70
  11   3  -3   -0.70    9.20
  10  -3  -3  158.08   13.10
  10  -3  -3  175.18   15.00
 -10  -3   3  141.59   10.60
 -10  -3   3  144.19   14.60
 -10   3   3  160.78   11.10
  10   3  -3  163.18   15.40
  10   3  -3  175.48   10.60
 -10   3   3  153.98   15.80
  -9  -3   3   97.59    8.80
   9  -3  -3  111.69   13.60
  -9  -3   3  101.99   12.70
   9  -3  -3   99.89   10.20
  -9   3   3  104.49    9.80
   9   3  -3  118.59    9.20
  -9   3   3  101.49   14.20
   9   3  -3   94.19   13.60
   8  -3  -3  474.25   18.20
   8  -3  -3  492.35   15.30
  -8  -3   3  498.85   18.50
  -8  -3   3  496.05   13.90
   8   3  -3  496.75   18.80
   8   3  -3  502.25   14.20
  -8   3   3  489.25   15.10
  -8   3   3  478.65   18.90
  -7  -3   3  948.51   26.20
   7  -3  -3  962.60   23.70
   7  -3  -3  982.40   26.40
  -7  -3   3  951.70   22.10
   7   3  -3  958.20   22.40
   7   3  -3  981.20   28.80
  -7   3   3  984.80   23.80
  -7   3   3 1005.50   26.90
   6  -3  -3 3142.69   67.99
  -6  -3   3 3267.07   66.49
   6  -3  -3 3248.77   70.49
  -6  -3   3 3222.08   70.09
   6   3  -3 3255.17   66.59
   6   3  -3 3162.58   70.29
  -6   3   3 3319.17   70.59
   5  -3  -3  155.08    8.40
  -5  -3   3  155.38   10.90
  -5  -3   3  163.08    6.10
   5  -3  -3  169.68   11.80
  -5   3   3  153.68   11.50
   5   3  -3  154.28   11.40
   5   3  -3  152.88    6.30
  -4  -3   3 1023.30   25.00
   4  -3  -3  982.60   25.50
   4  -3  -3 1011.70   23.40
   4   3  -3  985.10   25.10
   4   3  -3 1006.00   21.60
  -4   3   3 1011.10   25.50
  -3  -3   3   70.59    7.90
   3  -3  -3   92.99    7.10
   3  -3  -3   71.49    9.10
  -3   3   3   65.39    9.00
   3   3  -3   83.59    4.60
   3   3  -3   73.69    4.70
   3   3  -3   73.59    8.50
   2  -3  -3  368.36   12.70
  -2  -3   3  373.86   11.20
   2  -3  -3  385.76   11.60
   2   3  -3  365.66   11.60
   2   3  -3  400.76   10.00
  -2   3   3  364.06   11.30
  -2   3   3  361.66   12.50
  -1  -3   3  691.83   16.10
   1  -3  -3  677.13   17.20
  -1  -3   3  646.64   15.70
   1  -3  -3  662.73   17.50
   1   3  -3  688.53   16.30
  -1   3   3  683.63   17.20
   1   3  -3  652.53   16.10
  -1   3   3  691.53   17.40
   0  -3   3 1078.69   24.70
   0  -3   3 1076.19   23.20
   0  -3  -3 1078.69   25.50
   0  -3  -3 1070.09   24.90
   0   3  -3 1057.39   23.30
   0   3   3 1084.79   25.40
   0   3  -3 1129.99   25.00
   0   3   3 1107.79   24.90
  -1  -3  -3  489.55   15.20
  -1  -3  -3  512.35   13.80
   1  -3   3  520.15   14.60
  -1   3  -3  536.85   15.10
  -1   3  -3  505.55   11.30
   1   3   3  506.45   15.00
  -1   3  -3  487.85   11.40
   1   3   3  506.05   13.70
   2  -3   3   48.40    5.90
  -2  -3  -3   54.59    5.10
  -2  -3  -3   50.99    6.30
   2   3   3   50.49    4.90
   2   3   3   70.49    8.80
  -2   3  -3   56.19    6.40
   3  -3   3  482.55   11.10
  -3  -3  -3  477.35   16.30
  -3  -3  -3  469.85   13.30
   3  -3   3  477.65   15.90
  -3   3  -3  495.05   16.50
   3   3   3  476.95   15.90
  -3   3  -3  472.75   11.30
  -4  -3  -3  446.76   12.80
   4  -3   3  451.35   11.10
  -4  -3  -3  441.56   16.00
   4  -3   3  376.76   15.40
   4   3   3  485.05   16.00
  -4   3  -3  418.86   11.50
  -4   3  -3  467.55   16.60
   5  -3   3 1442.46   30.70
  -5  -3  -3 1360.16   34.10
  -5  -3  -3 1403.46   31.70
  -5   3  -3 1421.26   35.10
  -5   3  -3 1392.36   30.80
  -6  -3  -3  901.51   25.50
   6  -3   3  929.01   21.60
  -6  -3  -3  896.91   22.40
   6  -3   3  877.41   25.30
   6   3   3  867.71   25.20
  -6   3  -3  909.01   26.20
  -6   3  -3  914.71   21.70
   7  -3   3  580.14   20.60
  -7  -3  -3  611.24   17.60
   7  -3   3  606.54   17.00
  -7   3  -3  585.44   16.90
   7   3   3  615.84   20.80
   7   3   3  601.34   17.20
  -8  -3  -3  450.25   15.80
  -8  -3  -3  447.56   19.00
   8  -3   3  449.66   18.80
   8  -3   3  464.95   15.40
  -8   3  -3  457.65   20.20
   8   3   3  466.65   15.30
  -8   3  -3  429.36   14.90
   8   3   3  435.36   19.10
   9  -3   3  185.78   15.20
  -9  -3  -3  192.28   12.20
  -9  -3  -3  182.48   16.20
   9  -3   3  202.68   12.40
   9   3   3  184.48   16.20
   9   3   3  177.38   11.40
  -9   3  -3  200.78   17.80
  -9   3  -3  161.98   11.70
  10  -3   3  131.19   12.70
 -10  -3  -3  114.89   12.80
  10  -3   3  119.29   14.90
 -10  -3  -3  110.49   12.70
 -10   3  -3  135.89   18.10
  10   3   3   97.29   11.10
  10   3   3  126.69   16.30
 -10   3  -3   86.49   11.60
 -11  -3  -3  105.09   12.50
  11  -3   3  108.59   15.90
 -11  -3  -3  107.09   13.80
  11  -3   3  128.29   13.90
  11   3   3  127.69   17.70
  11   3   3   98.09   12.20
 -11   3  -3  137.59   18.90
 -11   3  -3   99.89   12.90
 -12  -3  -3   -3.20    9.80
 -12  -3  -3   13.40    9.20
  12  -3   3   -0.60    9.90
  12  -3   3   10.50    8.70
  12   3   3    2.00   10.10
 -12   3  -3    1.80    8.60
  12   3   3   10.60    7.40
 -12   3  -3    3.60   11.80
  13  -3   3   31.60    9.60
 -13  -3  -3   36.00   10.30
 -13  -3  -3   12.70   10.90
  13  -3   3   27.00   10.30
 -13   3  -3   41.60   13.40
  13   3   3   37.10    8.70
 -13   3  -3   28.50    9.10
  13   3   3   26.90   11.40
  14  -3   3    6.40   10.80
 -14  -3  -3   -0.60   11.10
 -14  -3  -3    8.40   10.30
  14  -3   3    6.20    9.20
 -14   3  -3   -0.80   12.60
  14   3   3    8.90   11.10
 -14   3  -3   12.60    9.00
  14   3   3    7.00    8.40
  15  -3   3   32.80   10.40
 -15  -3  -3   32.20   12.10
 -15  -3  -3   37.50   11.30
  15   3   3   34.10    9.60
 -15   3  -3   24.00   13.70
 -15   3  -3   33.40    9.90
 -16  -3  -3    5.70   11.40
 -16  -3  -3  -14.00   10.40
  16  -3   3    2.00    9.50
 -16   3  -3   -5.10    8.80
  16   3   3   -5.90    8.40
 -16   3  -3   -3.60   13.00
 -17  -3  -3    7.10   11.80
 -17  -3  -3   18.50   11.40
 -17   3  -3   25.70   10.00
  17   3   3   25.90    9.90
 -17   3  -3   31.20   14.50
 -18  -3  -3    8.70   12.10
  18  -3   3   -0.60   10.70
 -18  -3  -3   -5.90   10.80
 -18   3  -3    5.30   14.10
 -18   3  -3    1.50    9.10
  18   3   3    2.60    9.50
 -19  -3  -3   12.50   11.80
  19  -3   3   11.80   11.40
 -19  -3  -3   19.10   12.00
 -19   3  -3   31.10   14.50
  19   3   3   27.30   11.80
 -19   3  -3   18.80    9.70
 -20  -3  -3   -7.80   11.30
 -20  -3  -3    4.30   12.40
 -20   3  -3   -1.30   13.50
 -20   3  -3    1.50    9.80
 -21  -3  -3   12.90   12.40
 -21  -3  -3   -5.90   11.80
 -21   3  -3   13.20   14.50
 -21   3  -3   15.40   10.90
 -22  -3  -3   -9.30   12.60
 -22  -3  -3    5.20   12.50
 -22   3  -3   20.70   11.00
 -22   3  -3   -6.00   14.80
 -24  -4   3   33.10   13.20
 -24   4   3   26.60   11.80
 -23  -4   3   36.00   13.60
 -23  -4   3   31.70   11.50
 -23   4   3   35.20   16.00
 -23   4   3    9.60   10.90
 -22  -4   3   10.60   11.00
 -22  -4   3   42.20   13.40
 -22   4   3   28.60   11.40
  22   4  -3   15.30   10.20
 -22   4   3   37.80   15.60
 -21  -4   3   69.09   14.20
 -21  -4   3   27.00   11.10
  21   4  -3   45.90   10.50
 -21   4   3   55.19   16.10
 -21   4   3   68.19   15.10
 -20  -4   3  154.18   20.80
 -20   4   3  146.99   18.50
  20   4  -3  119.19   12.40
 -20   4   3  119.79   17.40
  19  -4  -3   44.80   12.10
 -19  -4   3   39.60   12.70
  19   4  -3   31.00    9.50
 -19   4   3   19.50   15.00
 -19   4   3   29.10   10.20
 -18  -4   3  149.19   20.50
  18  -4  -3  198.08   20.00
 -18   4   3  177.58   24.10
 -18   4   3  154.68   17.40
  18   4  -3  134.39   15.10
  17  -4  -3    4.90   10.30
  17   4  -3   -5.60    7.80
 -17   4   3   -4.10   13.20
 -17   4   3    3.20    9.50
 -16  -4   3  548.05   23.50
 -16  -4   3  628.64   27.90
  16  -4  -3  651.03   26.00
 -16   4   3  620.14   30.30
  16   4  -3  608.54   21.80
 -16   4   3  643.94   24.20
 -15  -4   3   51.49   10.40
  15  -4  -3   75.09   11.60
  15  -4  -3   53.49   13.00
 -15  -4   3   67.49   12.70
  15   4  -3   74.89    9.40
 -15   4   3   67.19   10.40
 -15   4   3   44.50   13.20
  15   4  -3   58.59   13.40
 -14  -4   3 1013.80   29.40
 -14  -4   3 1054.39   34.60
  14  -4  -3  984.90   34.80
  14  -4  -3 1032.10   31.40
  14   4  -3 1077.89   35.60
  14   4  -3 1078.09   29.20
 -14   4   3 1086.39   30.40
 -14   4   3 1033.20   36.20
 -13  -4   3    3.00   10.90
  13  -4  -3    7.40   10.20
  13  -4  -3    8.60    8.90
 -13  -4   3    5.40    7.70
 -13   4   3   -4.20   10.80
  13   4  -3    9.80   10.60
 -13   4   3   12.50    7.90
  13   4  -3   15.30    7.10
 -12  -4   3 1027.80   32.80
  12  -4  -3 1051.79   29.50
 -12  -4   3 1048.50   27.30
  12  -4  -3 1005.40   33.20
  12   4  -3 1080.89   33.60
 -12   4   3 1083.29   28.60
 -12   4   3 1018.10   34.10
  12   4  -3 1056.79   26.90
  11  -4  -3   81.79   11.90
 -11  -4   3   72.59    9.70
  11  -4  -3   78.59    8.60
 -11  -4   3   57.29   10.30
 -11   4   3   50.99   11.50
 -11   4   3   68.69    7.90
  11   4  -3   84.59    9.30
  11   4  -3   83.19   11.90
  10  -4  -3 3737.03   82.39
  10  -4  -3 3597.04   83.49
 -10  -4   3 3786.22   83.59
 -10  -4   3 3741.93   78.29
 -10   4   3 3847.42   80.09
 -10   4   3 3791.62   84.29
  10   4  -3 3675.63   78.29
  10   4  -3 3679.33   83.59
  -9  -4   3  109.39   13.80
   9  -4  -3   96.49    9.80
   9  -4  -3  126.89   14.40
  -9  -4   3  119.79    7.90
   9   4  -3  134.59    8.00
   9   4  -3  114.99   14.60
  -9   4   3  128.29   10.00
  -9   4   3  134.49   15.20
   8  -4  -3 3928.51   87.99
  -8  -4   3 3989.00   90.29
   8  -4  -3 4055.19   84.79
  -8  -4   3 3990.10   82.69
   8   4  -3 4012.50   82.99
  -8   4   3 4203.28   88.99
   8   4  -3 4005.90   88.09
   7  -4  -3  124.79    8.50
  -7  -4   3  116.79    5.50
   7  -4  -3  121.49   12.30
  -7  -4   3  113.09   11.80
   7   4  -3  142.09    6.30
  -7   4   3  117.59   13.30
   7   4  -3  123.79   12.80
  -6  -4   3 4397.86   93.89
   6  -4  -3 4332.57   91.39
   6  -4  -3 4286.77   94.09
   6   4  -3 4418.56   94.49
  -6   4   3 4568.04   94.49
   5  -4  -3 1124.99   26.00
  -5  -4   3 1100.39   28.10
   5  -4  -3 1114.39   25.90
   5  -4  -3 1113.69   28.70
   5   4  -3 1129.99   28.50
  -5   4   3 1143.79   29.00
   4  -4  -3 4801.12  100.39
   4  -4  -3 5070.79  102.49
  -4  -4   3 4777.12  101.69
   4   4  -3 4748.23  101.89
  -4   4   3 4902.31  102.29
  -3  -4   3 1648.83   37.20
   3  -4  -3 1634.04   38.10
   3  -4  -3 1693.83   36.60
   3   4  -3 1607.14   37.50
  -3   4   3 1627.44   36.30
  -3   4   3 1670.03   38.00
   3   4  -3 1708.63   34.90
  -2  -4   3 2420.46   50.99
  -2  -4   3 2423.36   49.80
   2  -4  -3 2352.86   51.99
   2  -4  -3 2392.36   51.19
  -2   4   3 2350.16   50.99
   2   4  -3 2305.77   51.19
  -2   4   3 2424.66   51.99
   2   4  -3 2429.76   50.09
   1  -4  -3  221.58   10.10
   1  -4  -3  199.58   10.20
  -1  -4   3  214.78    8.20
  -1  -4   3  223.78    8.40
  -1   4   3  214.48    9.60
   1   4  -3  232.28    9.30
   1   4  -3  199.38    9.00
  -1   4   3  201.28   10.00
   0  -4  -3 2578.64   55.29
   0  -4   3 2624.64   55.29
   0  -4   3 2557.54   53.49
   0  -4  -3 2607.94   55.89
   0   4  -3 2668.23   55.69
   0   4  -3 2540.45   53.89
   0   4   3 2611.64   55.19
   0   4   3 2572.14   55.79
   1  -4   3  517.05   15.30
  -1  -4  -3  526.55   16.10
  -1  -4  -3  477.65   14.30
  -1   4  -3  543.95   16.20
   1   4   3  507.55   14.10
   1   4   3  500.45   15.70
  -2  -4  -3 3033.80   64.09
   2  -4   3 3037.10   65.79
  -2  -4  -3 3065.59   65.99
  -2   4  -3 3076.29   66.29
   2   4   3 3088.39   63.99
   2   4   3 3040.50   65.79
  -3  -4  -3 3257.37   67.99
   3  -4   3 3348.96   70.59
  -3  -4  -3 3188.08   70.29
  -3   4  -3 3304.57   70.89
   3   4   3 3171.58   70.09
  -4  -4  -3 2551.04   58.39
  -4  -4  -3 2622.24   55.69
   4  -4   3 2584.24   58.99
  -4  -4  -3 2622.34   55.79
   4   4   3 2726.93   60.99
  -4   4  -3 2693.93   59.49
  -5  -4  -3 3766.02   83.09
   5  -4   3 3962.50   78.49
   5  -4   3 3789.42   83.59
  -5  -4  -3 3849.31   80.19
  -5  -4  -3 3841.02   80.09
  -5   4  -3 3925.21   84.19
  -5   4  -3 3831.62   78.49
   5   4   3 3768.62   83.09
  -6  -4  -3 1120.09   26.70
   6  -4   3 1109.09   30.70
   6  -4   3 1175.38   25.30
   6   4   3 1086.29   30.10
  -6   4  -3 1122.89   25.20
  -6   4  -3 1164.78   32.00
  -7  -4  -3 4979.20  106.89
  -7  -4  -3 4969.60  103.29
   7  -4   3 5033.00  102.39
   7  -4   3 4786.12  107.09
   7   4   3 4822.02  106.59
  -7   4  -3 5119.69  108.09
  -7   4  -3 4972.90  102.19
  -8  -4  -3  331.27   13.30
   8  -4   3  330.77   17.60
  -8  -4  -3  326.07   18.30
   8  -4   3  348.17   12.60
  -8   4  -3  326.37   12.00
   8   4   3  322.87   17.60
  -8   4  -3  380.46   20.30
   9  -4   3 2864.21   61.09
   9  -4   3 2813.32   66.19
  -9  -4  -3 2725.73   61.59
  -9  -4  -3 2766.12   65.59
   9   4   3 2756.92   65.49
  -9   4  -3 2906.51   67.09
  -9   4  -3 2828.82   60.69
  10  -4   3  252.17   18.40
 -10  -4  -3  227.48   18.80
 -10  -4  -3  267.47   14.30
  10  -4   3  275.67   13.90
 -10   4  -3  236.48   12.70
 -10   4  -3  251.67   20.20
  10   4   3  258.77   19.10
  11  -4   3  767.42   23.70
 -11  -4  -3  797.52   24.20
 -11  -4  -3  776.32   29.00
  11  -4   3  740.13   28.10
 -11   4  -3  759.72   22.80
  11   4   3  795.42   23.10
  11   4   3  795.02   28.90
 -11   4  -3  814.42   30.80
  12  -4   3  184.98   18.30
 -12  -4  -3  167.08   15.30
 -12  -4  -3  144.29   19.30
  12  -4   3  189.98   14.90
 -12   4  -3  213.08   22.80
  12   4   3  174.78   13.30
 -12   4  -3  164.88   13.50
  12   4   3  202.28   19.90
  13  -4   3  522.45   25.30
 -13  -4  -3  549.15   26.40
  13  -4   3  552.14   21.50
 -13  -4  -3  561.74   22.50
 -13   4  -3  592.14   28.50
  13   4   3  548.65   20.50
  13   4   3  551.04   26.50
  14  -4   3   10.10    9.10
  14  -4   3   -1.50   10.40
 -14  -4  -3  -11.70   11.60
 -14  -4  -3    7.70    9.90
 -14   4  -3    3.70    8.10
  14   4   3    3.00   12.00
  14   4   3    1.50    7.80
 -14   4  -3   23.60   12.50
 -15  -4  -3  345.47   24.00
 -15  -4  -3  361.76   20.80
  15  -4   3  374.86   19.30
 -15   4  -3  372.86   18.30
  15   4   3  358.26   18.50
 -15   4  -3  370.16   26.60
 -16  -4  -3   34.00   11.20
  16  -4   3   45.60   10.20
 -16  -4  -3   35.60   12.70
  16   4   3   27.30    9.20
 -16   4  -3   31.70   14.60
 -16   4  -3   27.50    9.10
 -17  -4  -3  157.88   21.40
  17  -4   3  138.49   17.70
 -17  -4  -3  162.08   18.70
  17   4   3  150.58   16.10
 -17   4  -3  123.99   16.70
 -17   4  -3  158.18   16.60
  18  -4   3   -2.30   10.20
 -18  -4  -3   -6.40   12.10
 -18  -4  -3    0.50   10.70
 -18   4  -3   -0.60    9.10
 -18   4  -3   -8.90   12.20
  18   4   3    7.00    8.80
 -19  -4  -3   78.89   13.50
  19  -4   3   94.69   13.40
 -19  -4  -3  105.19   14.90
 -19   4  -3  128.09   17.10
 -19   4  -3   93.69   17.80
  19   4   3  112.49   16.40
 -20  -4  -3   11.10   12.70
 -20  -4  -3   -3.30   11.10
 -20   4  -3   -2.10   14.20
 -20   4  -3    9.40    9.70
 -21  -4  -3   46.20   13.30
 -21   4  -3   36.30   15.80
 -22  -4  -3   -1.10   12.40
 -22   4  -3   10.10   10.40
 -22   4  -3   -1.90   18.70
 -23  -5   3    1.90   15.60
 -23  -5   3   24.30   11.40
 -23   5   3   13.80   16.30
 -23   5   3   18.30   11.10
 -22  -5   3    8.00   10.30
 -22  -5   3   16.80   12.90
 -22   5   3    7.90   10.20
 -22   5   3   -0.10   14.80
  22   5  -3  -12.70    8.50
 -21  -5   3   21.40   10.20
 -21  -5   3    6.30   12.00
 -21   5   3   17.40   15.10
  21   5  -3   -0.60    8.70
 -21   5   3   21.60   10.30
  20  -5  -3    9.70   11.30
 -20  -5   3    9.10    9.30
 -20  -5   3   -1.30   11.60
 -20   5   3   11.80    9.90
 -20   5   3   10.20   14.10
  20   5  -3  -11.70    7.90
  19  -5  -3   40.90   11.60
 -19  -5   3   17.30    9.10
 -19  -5   3   19.60   11.90
 -19   5   3   25.30   14.90
 -19   5   3   13.80    9.70
  19   5  -3    1.90    8.20
 -18  -5   3   60.49    9.70
 -18  -5   3   17.40   11.90
 -18   5   3   32.60   14.70
 -18   5   3   38.70   10.20
  18   5  -3   39.90    8.70
  17  -5  -3   22.20   10.20
 -17  -5   3    8.80   11.70
 -17   5   3   15.40    9.60
 -17   5   3   13.80   13.80
  17   5  -3   17.70    7.80
  16  -5  -3    6.70    9.70
 -16  -5   3  -16.50   11.10
  16   5  -3   -2.20    6.90
 -16   5   3   -3.60    8.40
 -16   5   3   -3.20   13.90
 -15  -5   3   45.20    8.40
 -15  -5   3   15.90   12.20
  15  -5  -3   36.40   10.70
  15  -5  -3   22.80   18.40
 -15   5   3    4.10   13.50
 -15   5   3   18.60    9.00
  14  -5  -3   57.99   10.40
 -14  -5   3   40.20   11.70
  14  -5  -3   41.20   13.40
  14   5  -3   59.89    7.60
 -14   5   3   51.39    9.10
  14   5  -3   44.00   13.80
 -14   5   3   34.30   12.90
 -13  -5   3    6.90    6.60
 -13  -5   3  -15.10    9.80
  13  -5  -3   -7.00   10.80
  13  -5  -3   -2.20    8.30
  13   5  -3    6.40    5.90
 -13   5   3  -20.80   10.90
  13   5  -3    4.50   11.00
 -13   5   3   -3.00    7.40
  12  -5  -3  100.79   10.20
  12  -5  -3   87.19   12.50
 -12  -5   3  104.59   10.40
 -12  -5   3   78.89   12.00
 -12   5   3   74.49   13.30
 -12   5   3   86.49   12.00
  12   5  -3   83.79    9.00
  12   5  -3   81.19   12.30
 -11  -5   3   -0.60    5.00
  11  -5  -3   -5.80    6.70
 -11  -5   3    6.70   10.10
  11  -5  -3   10.10   10.10
 -11   5   3   -2.30   10.60
 -11   5   3   26.60    7.00
  11   5  -3    4.00    4.60
  11   5  -3   -1.50   10.30
 -10  -5   3   46.30    9.80
  10  -5  -3   64.19    7.50
 -10  -5   3   48.50    7.00
  10  -5  -3   70.19   11.60
  10   5  -3   28.60    9.50
  10   5  -3   57.09    6.40
 -10   5   3   38.00   10.50
   9  -5  -3  331.97   13.10
  -9  -5   3  313.87   18.00
   9  -5  -3  306.27   18.60
   9   5  -3  313.27   18.20
  -9   5   3  314.57   19.40
   8  -5  -3  452.75   14.70
  -8  -5   3  463.65   19.30
   8  -5  -3  467.85   20.10
   8   5  -3  463.55   19.70
  -8   5   3  485.95   20.50
   7  -5  -3  987.80   24.00
   7  -5  -3  978.80   24.10
   7  -5  -3  993.20   28.70
  -7  -5   3  970.90   27.90
  -7   5   3 1021.50   28.70
   7   5  -3  993.30   28.30
  -6  -5   3 1310.37   33.40
   6  -5  -3 1337.77   30.30
   6  -5  -3 1311.67   30.00
   6  -5  -3 1320.37   34.00
  -6   5   3 1324.67   34.00
   6   5  -3 1280.97   33.50
  -5  -5   3   79.89    8.30
   5  -5  -3   66.09    7.30
   5  -5  -3   69.59    8.10
  -5   5   3   77.99    8.60
   5   5  -3   65.79    8.10
   4  -5  -3  197.28   12.30
  -4  -5   3  184.48   11.10
   4  -5  -3  205.58    9.10
   4   5  -3  191.28   11.70
  -4   5   3  190.28   11.80
   3  -5  -3 1065.49   24.50
  -3  -5   3 1010.90   25.00
   3  -5  -3  904.01   25.90
   3   5  -3 1012.00   25.40
   3   5  -3 1035.20   22.60
  -3   5   3 1033.60   24.10
  -3   5   3 1040.60   25.90
  -2  -5   3  767.42   18.00
   2  -5  -3  768.32   21.00
  -2  -5   3  779.12   19.60
   2  -5  -3  802.22   20.00
   2   5  -3  771.22   19.90
  -2   5   3  762.62   20.70
   2   5  -3  781.02   18.90
  -2   5   3  750.82   19.60
   1  -5  -3   48.00    5.70
  -1  -5   3   43.60    6.20
   1  -5  -3   42.70    5.70
  -1  -5   3   40.90    4.50
  -1   5   3   49.00    5.90
   1   5  -3   43.60    4.90
  -1   5   3   44.00    5.50
   1   5  -3   48.60    5.70
   0  -5  -3  905.01   22.60
   0  -5   3  927.11   22.50
   0  -5  -3  922.01   23.40
   0  -5   3  906.11   20.50
   0   5   3  930.11   22.50
   0   5   3  927.51   23.20
   0   5  -3  906.11   23.30
   0   5  -3  913.91   20.70
  -1  -5  -3  102.19    9.90
   1  -5   3   89.59    8.50
  -1  -5  -3   74.79    7.80
  -1   5  -3   88.39   10.10
   1   5   3   85.19    7.40
   1   5   3   99.49    9.00
  -2  -5  -3  157.08    8.50
  -2  -5  -3  182.68   11.70
   2  -5   3  163.08   10.50
   2   5   3  170.38    8.10
  -2   5  -3  176.68   12.20
   2   5   3  174.08   10.70
   3  -5   3   14.90    6.00
  -3  -5  -3   16.80    6.60
  -3  -5  -3   10.70    4.10
   3   5   3   12.10    5.90
   3   5   3   12.70    4.10
  -3   5  -3   20.80    7.50
   4  -5   3  388.96   16.30
  -4  -5  -3  399.86   12.30
  -4  -5  -3  416.16   17.10
  -4   5  -3  438.36   18.20
   4   5   3  411.66   16.10
   5  -5   3  282.67   15.30
  -5  -5  -3  296.07   10.20
  -5  -5  -3  284.67   10.40
   5   5   3  285.07   15.20
  -5   5  -3  307.17   16.90
  -6  -5  -3   59.89    9.00
  -6  -5  -3   84.79    7.50
   6  -5   3  100.89   10.80
  -6  -5  -3   72.89    7.70
  -6   5  -3   84.59   10.70
   6   5   3   91.09   10.10
  -7  -5  -3  256.77   10.60
  -7  -5  -3  272.27   10.90
   7  -5   3  246.48   16.30
   7  -5   3  257.77    8.90
  -7  -5  -3  247.08   17.20
   7   5   3  274.37   16.60
  -7   5  -3  235.68    8.30
  -7   5  -3  271.17   18.50
   8  -5   3   -1.80    4.70
  -8  -5  -3    5.30    5.40
   8  -5   3   -2.30    8.30
  -8  -5  -3    5.80    9.10
  -8   5  -3    3.20   10.40
   8   5   3    7.10    9.20
  -8   5  -3   -3.40    4.20
  -9  -5  -3   44.50   11.30
   9  -5   3   40.90    6.20
  -9  -5  -3   44.50    7.00
   9  -5   3   34.20   10.70
   9   5   3   32.80   10.30
  -9   5  -3   38.60    5.50
  -9   5  -3   57.59   12.90
  10  -5   3    3.00    9.80
 -10  -5  -3   -7.00    9.40
  10  -5   3    6.20    6.20
 -10  -5  -3   -2.50    6.70
 -10   5  -3   -3.00    5.50
  10   5   3   12.10    9.80
 -10   5  -3   10.30   11.80
 -11  -5  -3   28.10    8.10
 -11  -5  -3   -0.60   11.30
  11  -5   3   22.40    7.10
  11  -5   3   26.90   13.10
  11   5   3   20.20   12.10
 -11   5  -3   22.70   12.10
 -11   5  -3   13.60    6.50
  12  -5   3    9.10   11.10
 -12  -5  -3    4.70    8.40
 -12  -5  -3    2.90   10.60
  12  -5   3    8.40    7.60
 -12   5  -3    4.80   12.40
 -12   5  -3   -0.40    6.60
  12   5   3   -2.80   10.40
 -13  -5  -3   -2.20   11.40
  13  -5   3   21.40    8.20
  13  -5   3    0.10   10.00
 -13   5  -3    5.50   13.00
 -13   5  -3    2.00    7.30
  13   5   3    5.30   11.40
 -14  -5  -3    0.70   11.80
 -14  -5  -3   -4.90    9.10
  14  -5   3    3.80    8.20
 -14   5  -3   -4.40   12.30
  14   5   3   -9.70    7.10
 -15  -5  -3   13.20    9.90
  15  -5   3   39.10    9.30
 -15  -5  -3   21.20   12.90
 -15   5  -3   16.30   14.20
 -15   5  -3   29.60    8.60
  15   5   3   22.00    8.10
 -16  -5  -3    9.50   11.20
 -16  -5  -3    7.50   10.00
  16  -5   3    6.90    8.80
 -16   5  -3  -10.40   12.50
  16   5   3   -0.30    7.80
 -16   5  -3    2.10    7.70
  17  -5   3    3.70    9.10
 -17  -5  -3    2.80   10.20
 -17  -5  -3  -12.20   11.60
 -17   5  -3    3.00    8.40
  17   5   3    8.30    8.30
 -17   5  -3    5.80   12.60
 -18  -5  -3   -9.70   10.30
 -18  -5  -3   12.90   12.20
  18  -5   3   -2.40    9.50
 -18   5  -3  -18.40   13.40
 -18   5  -3    1.30    8.90
  18   5   3   -6.60    7.90
 -19  -5  -3  -12.60   10.10
 -19  -5  -3    1.20   12.30
  19  -5   3  -14.50    9.60
  19   5   3    6.20    8.70
 -19   5  -3    1.00    8.90
 -19   5  -3  -10.80   12.60
 -20  -5  -3    7.50   12.30
 -20  -5  -3   -8.60   10.70
  20  -5   3  -20.80   10.10
  20   5   3    7.80    9.00
 -20   5  -3   -0.10   15.20
 -20   5  -3    5.90    9.00
 -21  -5  -3    5.60   13.40
 -21  -5  -3  -17.40   10.70
 -21   5  -3   -4.40   14.80
 -21   5  -3    4.30    9.60
 -23  -6   3   15.50   13.10
 -23  -6   3   45.00   11.80
 -23   6   3   11.30   11.00
  23   6  -3    2.00   10.70
 -23   6   3   28.80   16.00
 -22  -6   3   10.00   13.60
  22   6  -3    4.60    8.10
 -22   6   3   21.20   15.40
 -21  -6   3   24.70   12.20
 -21   6   3   19.60   10.10
 -21   6   3   23.60   15.40
  21   6  -3   12.20    8.20
  20  -6  -3   39.70   11.60
 -20  -6   3   30.80   12.20
 -20   6   3   35.20   15.60
  20   6  -3   24.70    8.00
 -20   6   3   28.60   10.10
 -19  -6   3   51.89   13.40
 -19   6   3   69.39   16.40
 -19   6   3   48.80   10.30
  19   6  -3   51.89    8.70
 -18  -6   3   73.19   14.00
  18  -6  -3   82.59   11.80
 -18   6   3   88.49   11.00
 -18   6   3   71.49   16.10
  18   6  -3   78.39    9.00
 -17  -6   3   67.79   13.60
  17  -6  -3   64.19   11.10
  17   6  -3   57.69    8.10
 -17   6   3   58.69   10.10
 -17   6   3   53.49   14.90
 -16  -6   3  347.67   24.50
  16  -6  -3  399.46   20.80
 -16   6   3  352.76   18.00
 -16   6   3  336.47   26.30
  16   6  -3  348.57   14.40
 -15  -6   3   56.09   12.80
  15  -6  -3   63.39   11.00
 -15   6   3   44.30   14.50
  15   6  -3   60.79    7.10
 -15   6   3   66.89    9.60
  14  -6  -3  379.16   30.30
 -14  -6   3  413.06   14.20
  14  -6  -3  404.86   20.60
 -14  -6   3  365.36   23.90
 -14   6   3  387.46   17.80
 -14   6   3  324.27   26.00
  14   6  -3  377.96   13.40
  14   6  -3  359.96   25.60
  13  -6  -3   10.80    8.30
 -13  -6   3    2.20   11.00
 -13  -6   3   10.30    5.40
  13  -6  -3    8.30   11.30
  13   6  -3    4.80   11.30
  13   6  -3   10.10    4.70
 -13   6   3   -2.40   12.60
  12  -6  -3  503.05   25.50
 -12  -6   3  522.55   25.00
 -12  -6   3  512.95   14.10
  12  -6  -3  534.45   20.30
  12   6  -3  538.15   29.40
  12   6  -3  521.25   13.70
 -12   6   3  510.55   26.80
  11  -6  -3   79.59   13.50
 -11  -6   3   63.79   11.90
  11  -6  -3   93.29   10.20
  11   6  -3   92.79   13.60
 -11   6   3   82.99   14.30
  10  -6  -3  584.34   24.80
  10  -6  -3  579.44   18.30
 -10  -6   3  559.64   24.00
 -10   6   3  544.65   25.40
  10   6  -3  561.94   24.50
  -9  -6   3   12.10    9.80
   9  -6  -3    8.80   10.20
   9  -6  -3   10.50    5.60
   9  -6  -3    6.10    5.30
   9   6  -3    6.30    9.10
  -9   6   3    4.80   10.60
  -8  -6   3 1482.95   39.00
   8  -6  -3 1465.75   33.90
   8  -6  -3 1414.56   39.20
   8  -6  -3 1482.35   34.00
  -8   6   3 1502.65   39.70
   8   6  -3 1453.55   38.80
   7  -6  -3   43.30    5.60
  -7  -6   3   32.70    8.50
   7  -6  -3   39.50    5.50
   7  -6  -3   49.70    9.70
  -7   6   3   40.70    9.30
   7   6  -3   53.29    9.50
   6  -6  -3  780.72   19.90
   6  -6  -3  789.52   24.70
  -6  -6   3  748.73   23.80
   6  -6  -3  764.02   19.60
   6   6  -3  751.42   23.80
  -6   6   3  791.62   24.60
  -5  -6   3   13.90    6.90
   5  -6  -3   37.50    8.30
   5   6  -3   21.20    7.10
  -5   6   3   11.40    7.00
   4  -6  -3  716.93   22.80
  -4  -6   3  709.93   21.50
   4  -6  -3  748.13   19.50
   4   6  -3  833.52   22.10
  -4   6   3  728.93   22.20
  -3  -6   3   35.30    6.40
   3  -6  -3   43.10    5.70
  -3  -6   3   35.20    4.80
   3  -6  -3   37.40    8.20
  -3   6   3   34.90    5.30
  -3   6   3   31.10    6.90
   3   6  -3   38.60    4.30
   3   6  -3   34.80    6.60
  -2  -6   3 4706.93   96.89
   2  -6  -3 4730.83   98.59
   2  -6  -3 4748.52   99.59
  -2  -6   3 4560.54   98.09
  -2   6   3 4733.03   98.29
  -2   6   3 4725.13   99.29
   2   6  -3 4729.33   98.19
   2   6  -3 4731.13   97.29
  -1  -6   3  357.36   11.70
   1  -6  -3  361.56   13.60
   1  -6  -3  338.77   13.90
  -1  -6   3  341.87   11.70
  -1   6   3  338.37   13.30
   1   6  -3  367.86   13.00
  -1   6   3  357.76   13.10
   1   6  -3  360.26   11.90
   0  -6  -3 3611.94   75.89
   0  -6  -3 3513.75   75.09
   0  -6   3 3551.84   73.09
   0  -6   3 3652.83   75.19
   0   6   3 3130.69   75.19
   0   6  -3 3547.85   73.09
   0   6   3 3642.94   74.99
   0   6  -3 3628.64   75.69
   1  -6   3 1237.98   26.90
   1  -6   3 1284.97   30.80
  -1  -6  -3 1323.67   31.70
  -1  -6  -3 1233.78   29.60
  -1   6  -3 1267.67   27.00
   1   6   3 1261.57   29.40
   1   6   3 1244.08   31.10
  -1   6  -3 1285.17   31.70
  -2  -6  -3  303.67   11.60
   2  -6   3  333.07   14.00
  -2  -6  -3  326.57   15.10
   2   6   3  325.27   13.90
  -2   6  -3  340.77   15.60
   2   6   3  314.77   11.00
  -3  -6  -3  155.98    8.80
   3  -6   3  167.38   12.40
  -3  -6  -3  178.58   13.40
   3   6   3  185.18   12.30
  -3   6  -3  188.98   14.30
   3   6   3  168.98    8.40
   4  -6   3   28.30    7.50
  -4  -6  -3   21.20    8.70
  -4  -6  -3   29.20    4.90
   4   6   3   35.10    7.40
  -4   6  -3   39.60    8.80
  -5  -6  -3   94.59    7.20
  -5  -6  -3  109.49   11.20
  -5  -6  -3   91.19    7.80
   5  -6   3   80.49    9.60
   5   6   3   89.99   12.40
  -5   6  -3   93.89   10.90
  -6  -6  -3  135.49    8.60
  -6  -6  -3  155.98    8.40
   6  -6   3  154.18   14.70
  -6  -6  -3  162.58   15.60
   6   6   3  129.39   14.50
  -6   6  -3  147.89   17.40
  -7  -6  -3  701.63   25.40
  -7  -6  -3  696.23   18.40
  -7  -6  -3  690.73   18.30
   7  -6   3  672.33   24.80
  -7   6  -3  704.13   26.90
   7   6   3  695.43   24.60
  -8  -6  -3  262.87   18.80
  -8  -6  -3  272.27   11.60
  -8  -6  -3  273.27   11.50
   8  -6   3  281.07   19.10
   8   6   3  276.57   18.50
  -8   6  -3  272.87   21.50
  -9  -6  -3 1050.09   26.40
  -9  -6  -3 1028.70   33.60
   9  -6   3 1017.00   24.50
  -9  -6  -3 1045.10   25.80
   9  -6   3 1036.30   33.40
  -9   6  -3 1051.69   23.80
  -9   6  -3 1112.39   35.40
   9   6   3 1042.10   32.90
 -10  -6  -3   38.00   12.00
  10  -6   3   26.10    5.90
 -10  -6  -3   39.80    6.60
 -10  -6  -3   46.50    7.60
  10   6   3   37.50   13.30
 -10   6  -3   48.30   12.70
 -10   6  -3   41.80    5.50
 -11  -6  -3  291.27   14.50
 -11  -6  -3  264.67   21.60
  11  -6   3  290.57   20.90
 -11   6  -3  308.17   24.60
  11   6   3  295.87   21.80
 -11   6  -3  287.07   12.00
  12  -6   3   13.80    6.70
 -12  -6  -3   27.70    8.40
 -12  -6  -3   10.70   11.10
  12  -6   3    3.10   10.50
  12   6   3   18.20   11.90
 -12   6  -3   17.50   12.60
 -12   6  -3   11.90    6.10
 -13  -6  -3  247.48   22.90
  13  -6   3  253.37   13.60
 -13  -6  -3  260.47   16.50
 -13   6  -3  308.07   26.00
 -13   6  -3  261.07   13.20
 -14  -6  -3   -5.50   16.30
  14  -6   3   16.40    7.30
 -14   6  -3    6.40   14.60
 -14   6  -3   -2.40    6.40
 -15  -6  -3  165.58   21.50
  15  -6   3  195.08   13.60
 -15  -6  -3  137.79   15.90
 -15   6  -3  120.19   15.50
 -16  -6  -3   -9.00    9.00
 -16  -6  -3   -4.10   11.80
  16  -6   3   10.30    8.00
 -16   6  -3   -5.80   12.90
 -16   6  -3   -4.80    7.20
 -17  -6  -3   57.49   11.40
 -17  -6  -3   67.89   13.80
  17  -6   3   67.49   10.20
 -17   6  -3   82.49    9.80
 -17   6  -3   71.39   16.90
 -18  -6  -3    2.70   13.00
 -18  -6  -3  -12.80    9.30
  18  -6   3   -6.80    8.80
 -18   6  -3   -4.30   13.90
 -18   6  -3    4.30    8.00
 -19  -6  -3   28.10   11.30
 -19  -6  -3   31.60   13.30
  19  -6   3   16.70   10.30
 -19   6  -3   56.09    9.60
 -19   6  -3   23.90   15.30
 -20  -6  -3   23.30   12.80
 -20  -6  -3   -4.60   10.60
  20  -6   3  -21.90    9.30
 -20   6  -3   -6.70   14.80
 -20   6  -3   17.70    9.00
 -21  -6  -3   13.70   11.30
 -21  -6  -3   25.90   14.40
  21  -6   3  -14.20   10.40
 -21   6  -3   21.00   16.60
 -21   6  -3   29.70    9.80
 -22  -7   3   22.80   12.70
 -22   7   3   20.90   10.60
 -22   7   3   22.40   15.40
  22   7  -3   16.60    7.60
 -21  -7   3   44.70    9.60
 -21  -7   3   29.10   13.10
  21  -7  -3   41.00   11.90
 -21   7   3   25.00   15.70
 -21   7   3   31.80   10.60
  21   7  -3   19.50    7.10
 -20  -7   3   54.39   13.70
  20  -7  -3   80.49   12.40
 -20   7   3   58.79   16.70
  20   7  -3   56.49    7.80
  19  -7  -3   45.00   13.80
 -19  -7   3   30.80   12.70
 -19   7   3   46.40   15.70
 -18  -7   3   68.59   14.20
 -18   7   3   79.29   16.00
  18   7  -3   80.59    9.60
 -17  -7   3   52.49   13.30
  17  -7  -3   57.79   10.40
 -17   7   3   45.50   16.00
  17   7  -3   48.00    6.30
  16  -7  -3  264.07   18.50
 -16  -7   3  293.87   12.50
 -16  -7   3  272.67   23.60
 -16   7   3  249.88   25.90
  16   7  -3  245.28   10.60
 -15  -7   3   85.69   16.90
  15  -7  -3  137.09   17.00
 -15   7   3   91.49   15.80
  14  -7  -3  274.07   18.40
 -14  -7   3  268.67   22.50
 -14   7   3  249.97   25.00
 -13  -7   3    1.60   11.30
  13  -7  -3   20.00   15.30
  13  -7  -3   18.10    8.80
  13   7  -3   17.30   12.60
 -13   7   3    6.70   12.90
  12  -7  -3  692.73   29.60
  12  -7  -3  727.83   23.20
 -12  -7   3  669.23   28.60
 -12   7   3  702.73   30.70
  12   7  -3  736.93   30.10
  11  -7  -3   -3.30    5.80
 -11  -7   3    1.50   10.40
  11  -7  -3   10.40   10.80
 -11   7   3  -13.60   12.00
  10  -7  -3 1019.30   26.00
 -10  -7   3  969.90   32.80
  10  -7  -3 1056.39   26.50
  10  -7  -3  990.20   33.50
  10   7  -3 1010.60   33.40
 -10   7   3 1047.90   34.50
  -9  -7   3    0.00    9.70
   9  -7  -3   -2.40    5.50
   9  -7  -3    9.90   10.60
   9  -7  -3    1.90    5.40
  -9   7   3   -9.30   10.20
   9   7  -3    5.70   10.20
   8  -7  -3 1187.78   35.50
   8  -7  -3 1189.18   28.90
   8  -7  -3 1221.98   29.10
  -8  -7   3 1216.28   35.20
  -8   7   3 1238.48   35.90
   8   7  -3 1198.18   35.00
  -7  -7   3   -2.90    8.50
   7  -7  -3   11.50    8.90
   7  -7  -3   18.40    5.50
   7  -7  -3    6.50    4.80
   7   7  -3    9.20    9.00
  -7   7   3    5.50    9.50
   6  -7  -3  989.70   29.80
   6  -7  -3  992.00   24.10
   6  -7  -3 1021.10   24.60
  -6  -7   3  908.61   31.40
   6   7  -3  965.50   28.60
  -6   7   3 1001.30   29.30
   5  -7  -3  674.83   18.50
  -5  -7   3  641.34   21.80
   5  -7  -3  649.24   23.00
   5   7  -3  669.13   21.90
  -5   7   3  676.03   22.60
  -4  -7   3  916.01   26.00
   4  -7  -3  935.61   27.50
   4  -7  -3  965.50   23.90
  -4   7   3  936.01   23.30
  -4   7   3  939.61   26.90
  -3  -7   3  238.28   12.90
  -3  -7   3  254.47    8.50
   3  -7  -3  257.47   14.90
   3  -7  -3  259.67   12.00
  -3   7   3  241.88   13.90
   3   7  -3  284.77   13.20
   3   7  -3  254.67    9.30
  -3   7   3  239.68   11.00
  -2  -7   3  919.41   22.10
  -2  -7   3  899.71   23.90
   2  -7  -3  932.51   24.40
  -2   7   3  921.11   25.10
   2   7  -3  904.81   23.70
  -2   7   3 1000.30   23.90
   2   7  -3  932.91   22.80
  -1  -7   3 1227.58   28.90
   1  -7  -3 1227.88   30.50
  -1  -7   3 1204.98   28.80
   1  -7  -3 1225.88   30.90
   1   7  -3 1242.08   29.50
  -1   7   3 1288.27   30.20
  -1   7   3 1216.08   30.10
   1   7  -3 1194.98   28.40
   0  -7  -3  698.63   21.10
   0  -7   3  694.43   17.40
   0  -7   3  723.83   19.70
   0  -7  -3  670.53   20.10
   0   7  -3  681.83   17.30
   0   7   3  699.83   19.50
   0   7  -3  700.83   20.50
   1  -7   3  353.36   10.00
   1  -7   3  385.56   14.60
  -1  -7  -3  385.36   16.10
  -1  -7  -3  351.76   13.90
  -1   7  -3  374.46   10.20
  -1   7  -3  394.46   16.00
   1   7   3  373.76   15.00
   1   7   3  359.96   13.10
  -2  -7  -3 1140.29   28.10
  -2  -7  -3 1195.58   31.40
   2  -7   3 1194.38   30.60
   2   7   3 1189.58   30.60
   2   7   3 1164.48   27.60
  -2   7  -3 1181.98   31.50
   3  -7   3  716.63   22.70
  -3  -7  -3  674.43   18.60
  -3  -7  -3  717.83   23.60
  -3   7  -3  704.03   23.80
   3   7   3  722.33   22.30
   3   7   3  692.23   18.10
   4  -7   3  490.75   19.50
  -4  -7  -3  440.86   14.30
  -4  -7  -3  491.45   20.40
   4   7   3  451.95   18.60
  -4   7  -3  473.55   20.70
  -5  -7  -3 1480.65   34.70
  -5  -7  -3 1587.44   41.10
   5  -7   3 1547.35   40.80
   5   7   3 1601.14   40.20
  -5   7  -3 1598.94   41.70
   6  -7   3  500.05   21.40
  -6  -7  -3  409.76   21.40
  -6  -7  -3  408.56   13.60
  -6  -7  -3  435.86   13.40
  -6   7  -3  497.35   23.20
   6   7   3  456.35   20.30
  -7  -7  -3 1247.68   29.40
  -7  -7  -3 1293.37   29.50
   7  -7   3 1245.08   36.90
  -7  -7  -3 1292.17   37.20
   7   7   3 1281.47   36.40
  -7   7  -3 1323.77   38.60
   8  -7   3  425.86   22.60
  -8  -7  -3  432.66   22.60
  -8  -7  -3  404.16   13.60
  -8  -7  -3  424.86   13.70
  -8   7  -3  459.75   24.50
   8   7   3  398.46   22.00
  -9  -7  -3  307.17   12.30
  -9  -7  -3  334.17   12.80
  -9  -7  -3  300.77   21.80
   9   7   3  321.17   24.60
  -9   7  -3  386.86   24.40
 -10  -7  -3  278.07   12.10
 -10  -7  -3  297.57   13.00
  10  -7   3  277.17   21.30
 -10  -7  -3  268.57   21.90
 -10   7  -3  301.77   24.60
  10   7   3  259.07   21.50
 -11  -7  -3  317.67   23.40
 -11  -7  -3  317.77   13.40
 -11  -7  -3  332.17   14.60
  11  -7   3  319.77   22.80
  11  -7   3  317.67   11.80
  11   7   3  307.37   22.70
 -11   7  -3  343.97   26.10
 -12  -7  -3   -4.30    6.00
 -12  -7  -3    1.20    7.50
 -12  -7  -3   -6.70   12.30
 -12   7  -3    1.90    4.90
 -12   7  -3  -10.80   12.20
 -13  -7  -3  441.96   17.90
 -13   7  -3  466.55   15.00
 -14  -7  -3    5.80    6.50
 -14  -7  -3   -1.50    8.10
 -14  -7  -3    3.00   11.80
 -14   7  -3    2.30    5.80
 -14   7  -3    2.40   12.80
 -15  -7  -3  191.08   22.30
 -15  -7  -3  186.18   16.70
 -15   7  -3  212.18   25.40
 -15   7  -3  197.38   12.50
  16  -7   3  -11.10    7.20
 -16  -7  -3  -10.40    8.70
 -16  -7  -3    1.50   11.90
 -16   7  -3   -7.10   12.60
 -16   7  -3   -0.80    7.40
 -17  -7  -3   52.49   10.40
 -17  -7  -3   44.40   13.70
  17  -7   3   41.70    9.20
 -17   7  -3   65.89    8.80
 -17   7  -3   56.89   15.60
 -18  -7  -3  -12.50    9.40
  18  -7   3  -16.10    8.10
 -18  -7  -3   24.20   13.30
 -18   7  -3   10.30    7.90
 -18   7  -3   -8.00   14.30
 -19  -7  -3   53.99   14.50
 -19  -7  -3   36.70   11.00
  19  -7   3   14.70    9.60
 -19   7  -3   20.40   14.90
 -19   7  -3   61.19    9.40
  20  -7   3  -20.80    9.20
 -20  -7  -3   -8.60    9.90
 -20  -7  -3   17.50   15.20
 -20   7  -3   -5.00   15.80
 -20   7  -3    6.10    8.60
 -21  -8   3   11.00   13.10
  21  -8  -3   -3.50   10.40
 -21   8   3   30.70   15.80
 -20  -8   3    3.50   12.40
  20  -8  -3    9.60   12.10
 -20   8   3   12.50   14.40
  19  -8  -3   13.90    9.80
 -19  -8   3    2.00   12.60
 -19   8   3    0.40   14.50
 -18  -8   3   19.00   13.30
  18  -8  -3    9.50    9.40
 -18   8   3   16.30   14.80
 -17  -8   3   -0.40   12.60
  17  -8  -3   28.60    9.30
 -17   8   3   -4.00   13.70
  16  -8  -3   30.30    8.90
 -16  -8   3    7.30   11.90
 -16   8   3   -0.20   13.70
  15  -8  -3   17.90    8.70
 -15  -8   3   -0.10   11.90
 -15   8   3   13.90   14.00
  14  -8  -3   15.60    8.30
  14  -8  -3    2.10    7.00
 -14   8   3   -7.80   12.90
 -13  -8   3    2.20   11.40
  13  -8  -3   14.40    8.00
  13  -8  -3    7.90    6.40
 -13   8   3    1.20   13.20
  12  -8  -3   25.30    8.10
 -12  -8   3   12.80   11.80
  12  -8  -3   20.70    6.50
  12   8  -3   14.90   11.80
 -12   8   3    4.70   13.10
  11  -8  -3   23.70    7.50
 -11  -8   3   -5.90   10.90
  11  -8  -3   15.20   12.70
  11  -8  -3   18.70    6.40
 -11   8   3    6.00   12.70
  11   8  -3   18.60   12.20
  10  -8  -3   17.00   12.20
  10  -8  -3   15.50    6.20
 -10  -8   3    5.30   11.00
  10  -8  -3    8.40    6.20
 -10   8   3   -9.50   11.90
  10   8  -3    8.80   11.80
   9  -8  -3   29.20    6.20
   9  -8  -3   32.80    6.40
   9  -8  -3   34.00   11.20
  -9  -8   3   19.10   11.10
   9   8  -3   29.20   11.00
  -9   8   3    7.10   11.80
   8  -8  -3    4.70   10.10
   8  -8  -3    3.20    5.30
  -8  -8   3    7.00    9.80
   8  -8  -3    1.90    5.60
  -8   8   3   -3.90   10.80
   8   8  -3    4.00    9.80
   7  -8  -3  148.79    9.80
  -7  -8   3  135.99   17.10
   7  -8  -3  165.48   10.70
   7  -8  -3  146.59   17.90
  -7   8   3  117.09   17.00
   7   8  -3  142.89   17.00
   6  -8  -3   -3.40    4.80
   6  -8  -3    6.70    5.80
  -6  -8   3   -5.90    8.60
   6  -8  -3   14.10    9.80
   6   8  -3    0.50    8.80
  -6   8   3   -7.60    9.20
   5  -8  -3   39.50   10.00
  -5  -8   3   26.20    9.80
   5  -8  -3   41.30    6.70
   5   8  -3   35.50    9.20
  -5   8   3   22.90    9.80
   4  -8  -3   38.60    6.90
   4  -8  -3   31.00    9.30
  -4  -8   3   31.30    8.60
  -4   8   3   32.30    5.90
   4   8  -3   47.40    8.60
  -4   8   3   24.70    9.00
  -3  -8   3   46.70    8.20
   3  -8  -3   59.09    9.60
   3  -8  -3   48.60    7.70
  -3  -8   3   47.80    4.90
   3   8  -3   52.99    7.80
  -3   8   3   56.19    6.80
  -3   8   3   25.10    9.20
   3   8  -3   35.30    5.40
  -2  -8   3   89.09   11.10
  -2  -8   3   87.69    8.10
   2  -8  -3   98.49   10.30
   2  -8  -3   90.59   11.60
  -2   8   3   79.59    9.80
   2   8  -3   89.89   10.30
  -2   8   3   89.69    9.40
   2   8  -3   81.99    9.40
  -1  -8   3   17.30    5.80
   1  -8  -3   18.50    7.40
   1  -8  -3   27.60    9.30
  -1  -8   3   18.30    6.00
   1   8  -3   18.70    5.60
   1   8  -3   21.10    6.70
  -1   8   3   10.60    6.90
  -1   8   3   21.10    6.60
   0  -8  -3  164.78   13.10
   0  -8   3  120.79   11.00
   0  -8   3  146.29    9.30
   0  -8  -3  159.98   13.80
   0   8   3  162.58   12.40
   0   8  -3  168.98   12.90
   0   8  -3  166.78    8.80
   0   8   3  138.39   11.10
  -1  -8  -3   47.10    8.90
   1  -8   3   54.89    4.90
  -1  -8  -3   65.09    7.90
   1  -8   3   55.39    9.40
   1   8   3   47.30    7.90
  -1   8  -3   57.89    8.70
  -1   8  -3   52.29    4.80
   1   8   3   53.59    6.90
   2  -8   3   99.49   10.10
  -2  -8  -3   97.19   11.10
  -2  -8  -3   94.99   11.00
   2   8   3   83.09    9.20
   2   8   3   71.79    9.00
  -2   8  -3   81.79   10.20
   3  -8   3   54.99    9.40
  -3  -8  -3   43.20   10.30
  -3  -8  -3   54.09    7.10
   3   8   3   49.60    5.90
  -3   8  -3   54.89   10.10
   3   8   3   45.10    8.80
  -4  -8  -3    4.30    5.50
  -4  -8  -3   -3.20    9.60
   4  -8   3   10.00    8.90
   4   8   3   -3.50    8.00
  -4   8  -3    2.60    9.70
   5  -8   3   13.00    9.70
  -5  -8  -3   26.60    5.70
  -5  -8  -3   21.20   10.10
  -5   8  -3   14.20   10.80
   5   8   3   19.60    9.40
  -6  -8  -3    2.40   10.30
  -6  -8  -3   11.60    4.90
   6  -8   3    6.20   10.10
  -6  -8  -3   14.30    5.40
  -6   8  -3    9.90   11.20
   6   8   3   -1.60    8.90
  -7  -8  -3    6.20    4.70
  -7  -8  -3   -4.50   10.30
  -7  -8  -3    0.80    4.90
   7  -8   3    0.20   10.30
   7   8   3  -13.70    9.70
  -7   8  -3    5.30   11.90
  -8  -8  -3   -3.10    5.00
  -8  -8  -3    4.20    5.00
   8  -8   3    5.20   13.40
  -8  -8  -3   -8.10   11.20
   8   8   3    5.00   11.40
  -8   8  -3   12.80   11.80
  -9  -8  -3    6.00    5.10
  -9  -8  -3   12.00    5.40
  -9  -8  -3   -2.50   12.00
   9  -8   3   12.90   11.40
  -9   8  -3   13.40   12.80
   9   8   3   -0.10   10.90
 -10  -8  -3    5.40   12.40
  10  -8   3   -6.10   11.20
 -10  -8  -3   10.70    5.40
 -10  -8  -3    8.80    6.00
  10   8   3    9.10   12.20
 -10   8  -3   25.30   14.10
 -11  -8  -3   61.29    8.90
 -11  -8  -3   46.30   12.80
 -11  -8  -3   52.29    7.40
 -11   8  -3   62.29   15.30
 -12  -8  -3    4.50    5.50
 -12  -8  -3   -2.00    6.50
 -13  -8  -3   14.10    7.20
 -13  -8  -3    7.80   11.70
 -13  -8  -3   17.00    5.80
 -13   8  -3   11.50   12.90
 -14  -8  -3    8.20    7.60
 -14  -8  -3    7.80   12.80
 -14  -8  -3   18.30    6.20
 -14   8  -3    7.90   14.10
 -15  -8  -3   16.50   10.40
  15  -8   3   -1.40    6.10
 -15  -8  -3    8.60   12.00
 -15  -8  -3   -6.90    7.60
 -15   8  -3   -2.50   13.90
 -16  -8  -3   -4.50    6.30
 -16  -8  -3    1.10   12.40
 -16   8  -3   -8.90   14.10
 -17  -8  -3   -4.70   12.60
 -17  -8  -3    3.30    6.50
 -17   8  -3  -10.80   14.40
 -18  -8  -3   25.80   13.70
 -18  -8  -3    7.60    7.10
 -18  -8  -3   -1.70    8.70
 -18   8  -3  -15.80   15.10
 -19  -8  -3    4.40    8.90
 -19  -8  -3    3.10    7.40
 -19   8  -3    6.40    7.40
  20  -9  -3   44.80   10.70
 -20  -9   3   43.40   18.70
 -20   9   3   64.19   17.20
  19  -9  -3   28.90    9.90
 -19  -9   3   24.80   13.70
  19  -9  -3   30.70    8.10
 -19   9   3   24.80   15.30
  18  -9  -3   73.79    9.00
 -18  -9   3   72.29   15.00
  18  -9  -3  119.19   16.70
 -18   9   3   61.89   16.70
  17  -9  -3   19.10    7.40
 -17  -9   3   20.70   12.90
 -17   9   3   19.90   14.50
  16  -9  -3  151.78   12.50
  16  -9  -3  188.28   15.40
 -16  -9   3  161.38   23.10
 -16   9   3  134.79   18.40
 -15  -9   3   33.00   13.40
 -15   9   3   20.60   14.60
  14  -9  -3  397.96   16.00
 -14  -9   3  435.26   26.50
  14  -9  -3  469.45   19.10
 -14   9   3  409.66   28.00
  13  -9  -3   29.10    6.60
  13  -9  -3   37.10    8.10
 -13  -9   3   18.10   13.60
 -13   9   3    5.30   13.30
 -12  -9   3  633.04   28.60
  12  -9  -3  610.04   26.30
  12  -9  -3  618.24   18.80
 -12   9   3  610.34   29.90
  11  -9  -3    9.30    6.90
  11  -9  -3    2.00    5.90
 -11  -9   3    8.20   11.70
  11   9  -3   -6.70   10.90
 -11   9   3   -2.90   12.00
  10  -9  -3  674.53   19.10
  10  -9  -3  611.94   28.60
 -10  -9   3  683.83   28.50
  10  -9  -3  553.24   18.90
 -10   9   3  638.34   29.10
  10   9  -3  666.73   28.10
   9  -9  -3   -1.90   11.40
   9  -9  -3   -2.20    5.60
   9  -9  -3    7.00    6.20
  -9  -9   3    5.90   10.80
  -9   9   3  -16.00   11.40
   9   9  -3    4.30   10.80
  -8  -9   3 1071.69   34.40
   8  -9  -3 1182.48   48.40
   8  -9  -3 1033.50   26.50
   8  -9  -3 1067.19   27.10
   8   9  -3 1058.79   33.70
  -8   9   3 1053.79   34.40
   7  -9  -3   12.70   10.80
   7  -9  -3    9.80    5.40
  -7  -9   3    6.90   10.20
   7  -9  -3    7.90    6.40
   7   9  -3   12.80    9.90
  -7   9   3   10.90   10.60
   6  -9  -3 1593.14   36.90
   6  -9  -3 1618.74   36.00
   6  -9  -3 1513.65   42.70
  -6  -9   3 1538.65   41.60
   6   9  -3 1593.44   40.80
  -6   9   3 1504.25   41.60
   5  -9  -3  141.49   11.90
   5  -9  -3  127.19   16.90
  -5  -9   3  130.59   15.90
   5   9  -3  133.69   14.80
  -5   9   3  108.79   16.00
  -4  -9   3 1340.27   35.50
   4  -9  -3 1291.47   37.00
   4  -9  -3 1370.26   33.30
  -4   9   3 1336.37   36.10
   4   9  -3 1327.27   34.30
  -4   9   3 1324.57   32.00
   3  -9  -3  522.25   18.60
  -3  -9   3  486.75   19.20
   3  -9  -3  493.25   21.20
  -3  -9   3  493.65   14.00
  -3   9   3  485.35   19.80
   3   9  -3  508.75   18.10
   3   9  -3  477.45   14.50
   2  -9  -3 1052.49   30.30
  -2  -9   3 1028.00   25.60
  -2  -9   3 1042.40   27.90
   2  -9  -3 1075.79   29.00
   2   9  -3 1043.50   26.10
  -2   9   3 1069.99   27.60
   2   9  -3 1035.20   27.10
  -1  -9   3  480.15   16.20
   1  -9  -3  482.25   19.60
   1  -9  -3  496.95   19.40
  -1  -9   3  488.75   16.80
  -1   9   3  518.45   18.00
   1   9  -3  465.95   17.00
   1   9  -3  487.05   15.80
  -1   9   3  448.36   17.90
   0  -9   3 1082.99   26.10
   0  -9   3 1051.19   30.50
   0  -9  -3 1050.09   29.70
   0   9   3 1110.79   29.10
   0   9  -3 1082.49   28.80
   0   9  -3 1050.19   25.50
   0   9   3 1065.99   28.00
   1  -9   3  519.35   18.70
  -1  -9  -3  453.15   18.60
   1  -9   3  482.45   13.40
  -1  -9  -3  449.86   20.70
   1   9   3  440.06   16.50
   1   9   3  476.35   18.90
  -1   9  -3  489.45   13.30
  -1   9  -3  491.95   19.20
   2  -9   3 1300.57   35.00
  -2  -9  -3 1368.96   36.80
  -2  -9  -3 1314.77   33.00
   2   9   3 1328.47   35.00
   2   9   3 1257.37   31.20
  -2   9  -3 1348.17   39.10
  -3  -9  -3  412.56   15.70
  -3  -9  -3  379.46   21.10
   3  -9   3  375.86   18.90
   3   9   3  390.76   18.50
  -3   9  -3  391.86   20.60
   3   9   3  366.66   13.40
  -4  -9  -3  529.65   23.80
   4  -9   3  559.34   23.10
  -4  -9  -3  546.75   17.40
   4   9   3  561.74   22.00
  -4   9  -3  537.55   23.90
  -5  -9  -3  571.64   25.20
   5  -9   3  545.65   24.10
  -5  -9  -3  576.84   17.00
  -5   9  -3  568.84   25.30
   5   9   3  559.74   23.20
   6  -9   3  397.46   22.40
  -6  -9  -3  420.66   12.90
  -6  -9  -3  448.16   14.10
  -6  -9  -3  413.66   23.10
  -6   9  -3  425.86   23.90
   6   9   3  413.66   21.30
  -7  -9  -3  643.64   17.00
  -7  -9  -3  637.04   27.70
   7  -9   3  603.44   30.50
  -7  -9  -3  629.64   16.40
   7   9   3  636.34   25.70
  -7   9  -3  610.74   28.00
   8  -9   3  358.96   23.20
  -8  -9  -3  351.96   11.40
  -8  -9  -3  342.87   23.50
  -8  -9  -3  368.26   11.80
  -8   9  -3  388.36   25.30
   8   9   3  355.96   22.60
  -9  -9  -3 1065.19   36.20
   9  -9   3 1026.50   36.00
   9   9   3 1027.70   34.80
  -9   9  -3 1033.10   37.00
 -10  -9  -3   58.19   14.00
 -10   9  -3   61.79   14.70
 -11  -9  -3  345.47   38.80
 -12  -9  -3   39.80   13.90
 -12   9  -3   28.90   14.20
 -13  -9  -3  174.08    9.40
 -13  -9  -3  129.19   17.20
 -14  -9  -3   18.00    5.00
 -14  -9  -3   -1.50    6.50
 -14  -9  -3    7.40   12.00
 -14   9  -3   12.80   14.90
 -15  -9  -3   93.19   11.20
 -15  -9  -3   98.69   15.20
 -15   9  -3  108.29   18.40
 -16  -9  -3   12.80    5.40
 -16  -9  -3   23.20   13.30
 -16  -9  -3   -8.00    6.70
 -16   9  -3  -14.80   13.70
 -17  -9  -3  105.99   17.00
 -17  -9  -3  117.69   12.30
 -17  -9  -3  130.79   10.10
 -17   9  -3   93.19   18.40
 -18  -9  -3    5.60    7.40
  19 -10  -3   -1.90    8.70
  19 -10  -3   -9.60    6.80
 -19  10   3   18.30   15.70
 -18 -10   3   46.10   14.50
  18 -10  -3   24.50    7.30
  18 -10  -3   46.20    9.40
 -18  10   3   29.10   15.50
 -17 -10   3   18.70   13.80
  17 -10  -3    9.80    6.70
 -17  10   3    7.90   14.50
  16 -10  -3   55.59    8.60
  16 -10  -3   93.89   13.30
 -16 -10   3   37.90   13.80
 -16  10   3   55.19   15.80
  15 -10  -3    9.80    6.50
 -15 -10   3   22.00   13.00
 -15  10   3   16.70   14.40
 -14 -10   3   19.10   13.00
  14 -10  -3   40.30   12.80
  14 -10  -3    7.00    6.20
 -14  10   3   23.00   14.30
 -13 -10   3    8.10   11.70
  13 -10  -3   -7.30    5.70
  13 -10  -3   17.50    7.80
 -13  10   3    5.60   13.30
  12 -10  -3   55.09    7.00
  12 -10  -3   77.69    8.50
 -12 -10   3   53.39   14.00
 -12  10   3   36.20   13.90
  11 -10  -3    4.90    5.90
 -11 -10   3    1.80   11.20
  11 -10  -3   13.00    6.30
 -11  10   3    4.60   13.30
  10 -10  -3  291.17   12.90
 -10 -10   3  278.87   22.30
  10 -10  -3  307.67   13.30
  10  10  -3  253.17   21.30
 -10  10   3  274.07   22.40
   9 -10  -3  -20.20   10.60
   9 -10  -3    4.60    6.00
   9 -10  -3    5.20    5.40
  -9 -10   3    7.20   10.80
  -9  10   3   -8.30   11.10
   9  10  -3   11.10   10.60
   8 -10  -3  281.87   12.40
  -8 -10   3  288.97   21.40
   8 -10  -3  285.17   13.50
   8 -10  -3  243.68   21.70
  -8  10   3  247.78   20.70
   8  10  -3  281.07   19.70
  -7 -10   3    3.40   10.20
   7 -10  -3    9.40    5.60
   7 -10  -3    8.00    6.80
   7  10  -3   -4.20    9.30
  -7  10   3   -1.60   10.60
   6 -10  -3  141.79   12.30
   6 -10  -3  128.09   18.60
   6 -10  -3  128.19   10.10
  -6 -10   3  141.79   17.60
  -6  10   3  127.19   17.60
   6  10  -3  127.09   16.10
   5 -10  -3   -2.60    7.20
  -5 -10   3   11.90    9.30
   5 -10  -3   15.60   10.70
  -5  10   3    3.60    9.70
   5  10  -3    0.20    8.50
   4 -10  -3  402.36   17.00
  -4 -10   3  369.76   19.00
   4 -10  -3  368.46   20.70
  -4  10   3  331.07   18.80
  -4  10   3  369.86   18.00
   4  10  -3  346.17   17.30
  -3 -10   3   33.20    5.40
  -3 -10   3   33.50    8.70
   3 -10  -3   39.40   10.30
   3 -10  -3   46.00    9.00
   3  10  -3   33.20    6.00
  -3  10   3   36.70    9.40
  -3  10   3   49.20    7.40
   3  10  -3   34.40    8.10
  -2 -10   3  528.15   19.00
   2 -10  -3  499.35   21.30
   2 -10  -3  517.35   20.30
  -2 -10   3  498.15   15.90
   2  10  -3  474.85   16.40
  -2  10   3  521.75   18.10
  -2  10   3  470.65   19.30
   1 -10  -3   14.30    8.80
  -1 -10   3   15.10    6.70
   1 -10  -3   13.50   10.40
  -1 -10   3    6.20    6.30
  -1  10   3    4.20    7.00
   1  10  -3   -1.00    7.00
   1  10  -3    8.70    6.20
   0 -10   3  173.48   13.10
   0 -10   3  178.18   10.60
   0 -10  -3  177.68   14.80
   0 -10  -3  164.78   16.70
   0  10   3  167.78   13.80
   0  10  -3  167.98   10.20
   0  10   3  170.98   12.80
   0  10  -3  179.48   14.10
  -1 -10  -3   22.80   10.40
  -1 -10  -3   31.00    9.00
   1 -10   3   24.20    4.80
   1 -10   3   25.20    8.30
   1  10   3   17.40    8.30
   1  10   3   22.80    7.00
  -1  10  -3   21.50    4.80
   2 -10   3   10.60    8.30
  -2 -10  -3   24.00    7.60
  -2 -10  -3    3.20   10.00
  -2  10  -3   18.30    9.10
   2  10   3    1.10    5.80
   2  10   3   11.60    8.50
  -3 -10  -3  181.58   18.80
   3 -10   3  174.88   16.30
  -3  10  -3  183.38   17.70
   3  10   3  169.68   16.00
   3  10   3  189.18   10.60
   4 -10   3   -1.10    9.20
  -4 -10  -3   -6.40   10.70
   4  10   3    3.60    9.00
  -4  10  -3   -3.00   10.00
  -5 -10  -3  127.89   14.70
   5 -10   3  120.09   13.70
  -5  10  -3  107.49   13.40
   5  10   3   96.89   12.00
  -6 -10  -3    3.20    4.40
   6 -10   3  -10.50   11.20
  -6 -10  -3  -15.40   10.60
   6  10   3   -8.60    9.60
  -6  10  -3   -2.60   11.30
  -7 -10  -3   50.09   12.50
   7 -10   3   61.39   12.60
  -7  10  -3   94.49   14.50
   7  10   3   73.09   12.50
  -8 -10  -3   -5.20   11.50
   8 -10   3    0.50   10.90
   8  10   3   -0.50   10.70
  -8  10  -3   -1.50   12.20
  -9 -10  -3  117.39   15.50
  -9  10  -3  103.39   15.30
 -10 -10  -3  -16.30   11.90
 -11 -10  -3   94.49   14.90
 -11  10  -3   94.59   16.70
 -12 -10  -3   10.10   13.10
 -12  10  -3    9.60   13.80
 -13 -10  -3  138.19   17.60
 -13  10  -3  108.29   16.70
 -14 -10  -3    9.70   13.10
 -14  10  -3   -0.10   13.70
 -15 -10  -3   62.79   15.40
 -15  10  -3   44.20   16.20
 -16 -10  -3   10.40   13.80
 -16  10  -3   15.80   16.10
  18 -11  -3   14.40    6.90
 -18  11   3   37.60   15.70
 -17 -11   3    2.00   13.00
  17 -11  -3   12.60    8.70
  17 -11  -3   -5.70    6.00
 -17  11   3   19.20   15.50
 -16 -11   3   43.60   14.00
  16 -11  -3   32.70    6.80
 -16  11   3   43.90   15.50
  15 -11  -3   15.20    6.70
  15 -11  -3   -6.10    5.80
 -15 -11   3   -3.20   12.60
 -15  11   3   20.40   14.30
  14 -11  -3   30.40    6.40
 -14 -11   3   41.90   13.90
 -14  11   3   33.00   14.20
 -13 -11   3   -3.70   11.90
 -13  11   3    1.50   12.80
 -12 -11   3   95.49   15.30
  12 -11  -3   65.99    7.30
 -12  11   3   85.39   15.20
 -11 -11   3   26.30   12.00
  11 -11  -3   46.30    6.80
 -11  11   3   37.60   13.20
 -10 -11   3  170.08   21.20
  10 -11  -3  132.69   10.90
  10 -11  -3  176.18   11.60
   9 -11  -3    7.30    5.50
  -9 -11   3   15.30   11.00
   9 -11  -3   -1.40    6.30
   9  11  -3   -0.20   10.20
  -9  11   3    6.00   11.10
  -8 -11   3  177.08   19.70
   8 -11  -3  171.58   10.60
   8 -11  -3  161.88   11.70
   8 -11  -3  119.99   15.00
  -8  11   3  171.58   19.50
   8  11  -3  137.99   17.90
   7 -11  -3    4.40    5.30
  -7 -11   3    8.70   10.30
   7 -11  -3   -8.00   10.50
   7 -11  -3    6.40    6.90
   7  11  -3   -4.40    9.50
  -7  11   3   10.10   10.60
   6 -11  -3  104.59    9.80
   6 -11  -3   85.19   12.20
  -6 -11   3  107.39   12.60
   6 -11  -3   84.59   14.00
  -6  11   3   98.19   12.60
   6  11  -3   81.99   11.20
   5 -11  -3   14.80    8.00
  -5 -11   3   24.90    9.70
   5 -11  -3   14.80   11.00
   5  11  -3    8.90    8.70
  -5  11   3    4.30    9.60
  -4 -11   3  227.98   16.90
   4 -11  -3  188.38   18.50
   4 -11  -3  201.08   15.10
  -4  11   3  183.58   16.60
   4  11  -3  195.48   15.20
   3 -11  -3    1.00    9.50
  -3 -11   3    7.60   10.20
   3 -11  -3    2.70    8.80
  -3 -11   3   -2.00    4.90
  -3  11   3   -2.60    8.50
   3  11  -3   -2.50    5.30
   3  11  -3   -1.10    7.50
  -3  11   3    6.60    6.80
  -2 -11   3  223.58   11.80
  -2 -11   3  252.17   15.50
   2 -11  -3  230.68   17.10
   2 -11  -3  237.08   17.30
   2  11  -3  222.88   13.80
   2  11  -3  235.18   12.60
  -2  11   3  213.38   15.70
  -2  11   3  225.08   14.10
   1 -11  -3    7.10    9.00
  -1 -11   3    5.60    6.90
  -1 -11   3    3.30    8.60
   1 -11  -3    2.20    9.70
  -1  11   3    2.80    7.40
  -1  11   3   -2.80    7.60
   1  11  -3   -2.70    7.00
   1  11  -3   -1.90    6.40
   0 -11   3  110.69   12.80
   0 -11   3  130.09   10.10
   0 -11  -3  130.89   13.20
   0 -11  -3  116.09   14.20
   0  11  -3  105.89    9.70
   0  11   3  100.69   13.60
   0  11  -3  118.89   13.70
   1 -11   3   -8.00    7.80
  -1 -11  -3  -14.20    9.40
  -1 -11  -3   13.80    8.00
   1 -11   3    5.20    4.30
   1  11   3  -12.60    7.80
  -1  11  -3    3.70    8.40
  -1  11  -3   -9.90    4.40
   1  11   3   -3.80    6.70
   2 -11   3    1.90    8.50
  -2 -11  -3    7.20   10.40
   2  11   3    2.40    6.00
   2  11   3    9.20    8.40
  -2  11  -3    5.20    9.10
  -3 -11  -3   59.99   12.30
   3 -11   3   59.19   11.00
   3  11   3   57.59    6.70
  -3  11  -3   61.49   11.10
   3  11   3   61.19   10.50
  -4 -11  -3  123.39   10.30
  -4 -11  -3   83.49   13.00
   4 -11   3   89.99   12.50
   4  11   3  103.89   14.00
  -4  11  -3   99.09   12.70
  -5 -11  -3  124.79    9.90
   5 -11   3  152.08   21.00
  -5 -11  -3  174.38   20.10
  -5  11  -3  196.68   19.20
   5  11   3  165.58   17.30
  -6 -11  -3   44.90   12.60
   6 -11   3   54.59   12.40
   6  11   3   40.70   11.00
  -6  11  -3   59.89   12.90
   7 -11   3  104.19   14.30
  -7 -11  -3   93.89   14.50
  -7  11  -3  109.49   15.00
  -8 -11  -3    1.80   11.50
  -8  11  -3    7.50   12.00
  -9 -11  -3   37.10   12.80
 -10 -11  -3   11.30   12.50
 -10  11  -3   -1.80   12.40
 -11 -11  -3   57.79   14.50
 -11  11  -3   49.50   15.00
 -12 -11  -3   15.10   12.80
 -12  11  -3    0.30   13.50
 -13 -11  -3   31.50   13.50
 -13  11  -3   42.30   16.00
 -14 -11  -3    0.60   12.60
 -14  11  -3   -2.30   14.20
 -15 -11  -3   14.60   13.90
 -15  11  -3   32.60   15.80
 -16 -12   3  109.19   16.80
 -16  12   3   72.89   18.20
 -15 -12   3    9.70   12.90
 -15  12   3   12.70   14.10
 -14 -12   3  179.48   23.70
 -14  12   3  183.38   24.30
 -13 -12   3    3.00   12.30
 -13  12   3    8.40   12.50
 -12 -12   3  272.27   25.30
 -12  12   3  241.18   23.80
 -11 -12   3    2.60   11.80
  11 -12  -3   22.50    6.10
 -11  12   3   17.30   12.60
  10 -12  -3  218.28   11.70
 -10 -12   3  261.27   22.70
 -10  12   3  257.97   22.90
  -9 -12   3   14.50   11.00
   9 -12  -3   25.70    5.60
  -9  12   3   21.60   12.50
  -8 -12   3  547.35   26.30
   8 -12  -3  531.35   18.10
   8 -12  -3  588.94   17.10
   8  12  -3  490.95   24.50
  -8  12   3  554.44   25.90
   7 -12  -3  -10.50   11.30
   7 -12  -3   14.30    5.60
   7 -12  -3    7.20    7.30
  -7 -12   3   36.70   10.90
  -7  12   3   11.40   10.70
   7  12  -3   -1.80    9.50
   6 -12  -3  903.71   26.10
   6 -12  -3  803.62   31.80
  -6 -12   3  996.00   31.50
   6  12  -3  873.91   29.40
  -6  12   3  959.80   30.90
   5 -12  -3   22.30    8.70
   5 -12  -3   17.40   11.10
  -5 -12   3   52.09   10.20
   5  12  -3   17.00    9.00
  -5  12   3   34.80   10.30
  -4 -12   3 1005.50   30.10
   4 -12  -3  860.91   31.20
   4 -12  -3  947.21   28.10
  -4  12   3  955.70   30.10
   4  12  -3  887.01   27.60
   3 -12  -3  112.99   12.20
  -3 -12   3   99.79    8.60
   3 -12  -3   88.29   12.40
  -3  12   3  108.29   12.40
  -3  12   3  119.99   15.20
   3  12  -3   90.19   12.90
   3  12  -3  133.49    9.10
   2 -12  -3  561.04   23.60
  -2 -12   3  658.53   21.50
   2 -12  -3  593.24   23.30
  -2 -12   3  608.84   18.40
   2  12  -3  574.44   19.90
  -2  12   3  600.54   20.50
  -2  12   3  610.84   22.20
   2  12  -3  606.64   18.40
  -1 -12   3  258.57   13.90
  -1 -12   3  305.47   13.90
   1 -12  -3  266.87   18.60
   1 -12  -3  273.67   17.20
  -1  12   3  243.18   15.70
   1  12  -3  293.97   14.60
  -1  12   3  265.87   15.60
   0 -12   3  530.05   19.80
   0 -12  -3  506.85   20.60
   0 -12  -3  544.85   23.80
   0 -12   3  543.65   16.50
   0  12  -3  540.95   19.70
   0  12  -3  515.55   16.30
   0  12   3  523.85   20.50
   0  12   3  518.55   19.50
  -1 -12  -3  269.47   15.40
   1 -12   3  305.27   10.90
  -1 -12  -3  288.87   20.10
   1 -12   3  275.17   16.80
   1  12   3  293.37   17.30
   1  12   3  280.57   15.40
  -1  12  -3  290.67   17.10
  -1  12  -3  285.27   10.50
  -2 -12  -3  369.56   16.80
   2 -12   3  462.15   20.60
  -2 -12  -3  463.15   23.30
   2  12   3  432.06   20.40
  -2  12  -3  444.96   20.30
   2  12   3  429.76   15.70
   3 -12   3  177.78   17.10
  -3 -12  -3  206.08   19.90
  -3  12  -3  208.58   17.70
   3  12   3  217.48   11.10
  -4 -12  -3  150.08   19.70
   4 -12   3  131.59   16.60
  -4 -12  -3   88.99   10.20
   4  12   3  131.19   16.70
  -4  12  -3  169.08   17.70
   5 -12   3  147.89   18.50
  -5 -12  -3  205.48   20.90
  -5 -12  -3  160.28   10.00
   5  12   3  187.58   18.10
  -5  12  -3  228.78   19.80
   6 -12   3   66.59   13.00
  -6 -12  -3   85.89   14.20
  -6  12  -3   87.99   13.80
  -7 -12  -3  261.57   23.50
  -7  12  -3  281.57   22.70
  -8 -12  -3   76.39   14.70
  -8  12  -3   49.20   16.00
  -9 -12  -3  223.38   24.40
  -9  12  -3  213.98   23.20
 -10 -12  -3   34.60   13.50
 -10  12  -3   50.99   14.40
 -11 -12  -3  186.68   23.90
 -11  12  -3  186.68   24.00
 -12 -12  -3   13.60   13.30
 -12  12  -3   19.60   14.60
 -13 -12  -3  116.59   17.50
 -13  12  -3  108.69   17.90
 -14 -12  -3    1.40   13.30
 -14  12  -3    8.00   15.20
 -14 -13   3   22.70   13.50
 -14  13   3   29.30   14.30
 -13 -13   3   27.20   13.10
 -13  13   3   31.10   14.10
 -12 -13   3   12.10   11.90
 -12  13   3   17.60   13.00
 -11 -13   3   35.90   12.50
 -11  13   3   45.40   13.20
 -10 -13   3   20.50   11.50
 -10  13   3    9.60   11.50
  -9 -13   3   24.50   11.30
  -9  13   3   37.60   12.10
   8 -13  -3    5.70    5.10
  -8 -13   3   38.70   11.00
   8 -13  -3   -2.80    6.60
  -8  13   3   12.40   10.80
   7 -13  -3    8.90    7.20
  -7 -13   3   49.70   10.80
   7 -13  -3   15.30    5.10
  -7  13   3   14.40   10.30
   7  13  -3   -9.60    9.70
   6 -13  -3  -10.50    7.30
  -6 -13   3   34.20   10.10
   6 -13  -3  -22.50   11.30
  -6  13   3    3.80    9.70
   6  13  -3  -21.50   10.00
  -5 -13   3   26.70    9.30
   5 -13  -3   -9.10    7.80
  -5  13   3    9.70    9.70
   5  13  -3  -11.40    8.50
   4 -13  -3   -8.60   10.00
  -4  13   3    1.00    8.90
   4  13  -3   -9.80    7.90
   3 -13  -3    0.10    9.90
   3 -13  -3   -4.10    9.00
  -3 -13   3   -2.80    4.70
  -3 -13   3   22.00    8.10
   3  13  -3    6.80    5.10
  -3  13   3    8.10    8.70
  -3  13   3   11.30    6.80
   3  13  -3   -9.70    7.60
  -2 -13   3    9.50    8.20
  -2 -13   3   -1.50    6.00
   2 -13  -3  -11.10    9.20
   2 -13  -3   -4.10    8.70
  -2  13   3   -6.10    7.20
   2  13  -3   -0.20    5.80
  -2  13   3    0.80    8.00
   2  13  -3   -8.50    6.70
   1 -13  -3    0.20    8.50
  -1 -13   3  -13.70    6.20
   1 -13  -3   -6.50    9.40
  -1 -13   3    6.60    6.20
  -1  13   3    9.40    7.60
  -1  13   3    2.20    7.60
   1  13  -3    7.20    7.00
   1  13  -3  -15.80    6.00
   0 -13   3    9.00    5.00
   0 -13  -3   -5.80    9.60
   0 -13   3   -5.10    7.30
   0 -13  -3  -14.30    8.10
   0  13   3  -10.50    7.70
   0  13   3   -7.00    7.30
   0  13  -3   -0.90    7.50
  -1 -13  -3  -11.60    7.90
   1 -13   3   -6.40    8.30
  -1 -13  -3   -0.30   10.30
   1  13   3    7.30    6.80
  -1  13  -3    3.50    8.40
   1  13   3    1.80    8.50
  -2 -13  -3    2.00   10.80
   2 -13   3    1.80    9.20
  -2 -13  -3  -15.50    7.20
  -2  13  -3   12.50    9.20
   2  13   3   10.10   10.40
   2  13   3    6.60    6.40
  -3 -13  -3  -14.60   10.60
   3 -13   3  -16.10    9.10
   3  13   3   -1.90    5.40
   3  13   3  -20.20    8.50
  -3  13  -3   11.10    9.80
  -4 -13  -3    4.50   11.40
  -4 -13  -3  -11.50    6.00
  -4  13  -3    0.90    9.90
   4  13   3   -4.10    9.40
   5 -13   3  -16.50   10.00
  -5 -13  -3    5.70   11.90
  -5  13  -3   13.20   11.00
  -6 -13  -3   -2.40   13.30
  -6  13  -3   11.60   11.30
  -7 -13  -3   -6.20   12.20
  -7  13  -3    0.80   12.00
  -8 -13  -3   -0.80   12.60
  -8  13  -3    9.20   12.40
  -9 -13  -3   -5.40   12.40
  -9  13  -3    5.30   12.80
 -10 -13  -3   21.30   13.10
 -10  13  -3   15.20   13.40
 -11 -13  -3   -1.70   12.50
 -11  13  -3   -4.10   13.10
 -12 -13  -3    9.70   13.30
 -12  13  -3    1.30   13.90
 -12 -14   3   61.69   14.10
 -12  14   3  100.19   15.60
 -11 -14   3   22.20   11.60
 -11  14   3   23.70   12.60
 -10 -14   3  162.88   20.30
 -10  14   3   99.89   15.00
  -9  14   3   17.90   11.20
  -8 -14   3  234.28   19.40
  -8  14   3  156.18   19.30
   7 -14  -3    7.20    6.30
   7 -14  -3    9.90    4.90
  -7  14   3   16.90   10.40
   6 -14  -3  130.29   12.70
  -6  14   3  135.89   17.30
   6  14  -3   86.69   12.10
   5 -14  -3    6.70    8.10
  -5 -14   3   42.70    9.40
   5  14  -3   -9.50    9.90
  -5  14   3   34.20    9.70
   4 -14  -3  128.79   15.50
   4 -14  -3  175.58   15.40
  -4 -14   3  222.18   15.70
  -4  14   3  220.08   17.50
   3 -14  -3    4.20   10.40
  -3 -14   3   36.80    7.90
   3 -14  -3   23.70    9.40
   3  14  -3    6.50    8.00
  -3  14   3   25.50    9.20
  -2 -14   3  214.48   13.70
   2 -14  -3  161.18   16.80
  -2  14   3  206.68   15.50
   2  14  -3  198.18   11.60
  -2  14   3  172.78   14.40
   2  14  -3  144.19   13.20
   1 -14  -3   23.40   10.40
  -1 -14   3   30.90    7.60
   1 -14  -3    7.40   10.00
  -1 -14   3   39.80    6.50
   1  14  -3   24.60    6.90
  -1  14   3   24.30    8.30
  -1  14   3   52.19    9.10
   0 -14   3  117.49   13.60
   0 -14  -3  124.39   13.80
   0 -14   3  161.18    9.80
   0  14  -3  121.19    9.60
   0  14   3  153.48   13.20
   0  14  -3  173.88   14.00
   0  14   3  110.59   14.50
   1 -14   3   67.19   10.40
  -1 -14  -3   63.69   12.30
  -1 -14  -3   35.90    9.80
   1  14   3   71.69    8.40
  -1  14  -3   80.79   10.10
   1  14   3   65.99   12.00
   2 -14   3  106.09   12.60
  -2 -14  -3   88.59   10.30
  -2 -14  -3   98.19   13.70
   2  14   3  103.99   12.10
   2  14   3  122.99   10.80
  -2  14  -3  132.19   15.80
  -3 -14  -3   94.29   14.00
   3 -14   3   65.29   12.10
  -3 -14  -3   85.39   10.00
  -3  14  -3  137.39   16.30
   3  14   3   78.59   11.90
   3  14   3  101.49    9.60
  -4 -14  -3  124.89   15.40
   4 -14   3  111.19   14.40
  -4  14  -3  165.68   17.90
  -5  14  -3   96.09   13.30
  -6 -14  -3  100.89   15.50
  -6  14  -3  113.29   14.80
  -7 -14  -3   84.99   15.00
  -8 -14  -3   49.10   14.00
  -8  14  -3   51.99   13.60
  -9 -14  -3   45.10   14.20
  -9  14  -3   55.59   14.50
 -10 -14  -3   40.60   14.40
 -10  14  -3   31.10   14.30
  -8  15   3  193.58   20.30
  -7 -15   3   17.80    9.40
  -7  15   3   44.20   11.30
   6 -15  -3  129.99    9.80
   6 -15  -3  184.98   12.70
  -6 -15   3  173.58   16.90
  -6  15   3  208.28   18.30
   5 -15  -3   23.40    7.60
   5 -15  -3   19.10    6.10
  -5 -15   3   26.80    8.70
  -5  15   3   37.90   11.40
   4 -15  -3  132.69   14.00
  -4 -15   3  164.68   15.10
  -4  15   3  169.38   16.30
  -3 -15   3   53.49    8.50
   3 -15  -3   61.59   10.00
  -3  15   3   61.49   10.10
   2 -15  -3  135.59   16.20
  -2 -15   3  165.38   12.40
   2  15  -3  157.28   10.60
  -2  15   3  177.08   15.30
  -2  15   3  118.79   13.40
  -1 -15   3   82.89    8.80
   1 -15  -3   76.69   11.70
  -1  15   3  123.09   14.20
   1  15  -3   73.69    8.10
  -1  15   3   76.59   10.10
   0 -15  -3  127.29   17.60
   0 -15   3  157.48    9.60
   0 -15   3  101.39   10.70
   0  15   3  121.49   13.00
   0  15   3   83.59   16.60
   0  15  -3  163.78   13.80
  -1 -15  -3   76.19   12.90
   1 -15   3   74.09   10.80
  -1 -15  -3   43.20   10.00
   1  15   3   88.89   11.60
   1  15   3   77.89   11.20
   2 -15   3   50.89   14.10
  -2 -15  -3   64.39   13.10
  -2 -15  -3   37.30    8.80
   2  15   3   64.39    8.00
   2  15   3   33.50   10.40
  -3 -15  -3   42.40    7.30
   3 -15   3   56.19   12.50
  -3 -15  -3   76.19   13.70
  -4 -15  -3   50.79   13.20
  -4  15  -3   65.69   11.50
  -5 -15  -3   83.89   14.50
  -5  15  -3   81.39   13.00
  -6 -15  -3   23.00   12.40
  -6  15  -3   35.20   11.90
 -24   0   4   46.00   14.90
 -24   0   4   30.10   12.60
 -23   0   4   24.80   11.90
 -23   0   4   25.10   14.00
 -22   0   4   78.89   13.20
 -22   0   4   93.89   16.20
 -21   0   4   27.00   12.00
 -21   0   4   24.30   16.40
 -20   0   4   96.39   13.50
 -20   0   4  108.89   15.80
 -19   0   4   62.59   14.10
 -19   0   4   59.19   12.10
  19   0  -4   68.89   13.20
 -18   0   4  564.44   28.50
  18   0  -4  537.95   26.40
 -18   0   4  558.84   25.70
  17   0  -4  304.97   23.50
 -17   0   4  235.78   20.40
 -17   0   4  259.37   24.70
  17   0  -4  301.87   32.30
 -16   0   4   72.19   14.10
 -16   0   4   74.29   12.00
  16   0  -4   94.79   13.10
  16   0  -4   67.79   13.40
 -15   0   4  329.67   20.00
  15   0  -4  376.36   22.60
 -15   0   4  302.57   22.40
  15   0  -4  336.77   20.80
 -14   0   4  383.46   20.00
  14   0  -4  421.46   21.20
  14   0  -4  372.46   21.70
 -14   0   4  408.06   22.40
 -13   0   4 1535.55   40.80
  13   0  -4 1515.55   40.40
 -13   0   4 1472.75   39.60
  13   0  -4 1486.65   39.40
  12   0  -4 1166.28   33.00
 -12   0   4 1207.98   33.40
 -12   0   4 1176.28   32.40
  12   0  -4 1168.78   32.30
 -11   0   4 1756.02   43.20
 -11   0   4 1775.12   43.00
  11   0  -4 1801.02   43.40
  11   0  -4 1731.83   42.50
  10   0  -4   15.90    6.70
  10   0  -4   22.80    7.10
 -10   0   4   13.80    6.70
 -10   0   4   13.60    7.60
   9   0  -4 6615.14  140.29
  -9   0   4 6842.72  140.59
  -9   0   4 6928.31  140.49
   9   0  -4 6497.95  139.79
  -8   0   4   12.40    6.00
  -8   0   4    6.10    5.90
   8   0  -4    9.80    6.10
   8   0  -4   14.90    5.80
   7   0  -4 7162.58  147.69
   6   0  -4 1247.28   29.70
   6   0  -4 1244.78   29.80
  -6   0   4 1277.97   29.80
  -6   0   4 1265.77   29.80
   5   0  -4  955.60   23.50
  -5   0   4  990.00   23.50
  -5   0   4  974.70   23.50
   5   0  -4  946.01   23.40
  -4   0   4  233.88    8.80
   4   0  -4  244.78    9.30
   4   0  -4  226.08    9.00
  -4   0   4  195.08    8.20
   2   0  -4 2068.89   43.90
   1   0  -4 1934.01   40.90
  -1   0   4 1903.11   40.70
  -1   0  -4   85.59    4.90
  -3   0  -4 6037.60  124.49
   3   0   4 6067.19  124.99
   4   0   4  798.42   21.20
  -4   0  -4  794.02   21.20
  -4   0  -4  812.72   21.00
   4   0   4  793.52   20.80
  -5   0  -4 2813.52   62.59
  -5   0  -4 2882.71   62.19
   5   0   4 2901.61   62.29
   5   0   4 2923.51   62.69
   6   0   4 4919.41   96.39
   6   0   4 4388.46   96.29
  -6   0  -4 4442.56   96.39
  -6   0  -4 4424.06   95.69
   7   0   4 4705.33  100.09
  -7   0  -4 4641.24   99.39
   7   0   4 4651.73   99.79
  -7   0  -4 4752.12  100.19
  -8   0  -4  844.72   24.40
   8   0   4  830.52   24.40
  -8   0  -4  834.92   24.80
   8   0   4  848.02   24.50
   9   0   4  547.35   20.00
  -9   0  -4  531.85   20.00
  -9   0  -4  550.54   20.60
   9   0   4  559.14   19.90
 -10   0  -4 1267.67   34.90
  10   0   4 1245.48   34.20
 -10   0  -4 1249.07   34.20
  10   0   4 1265.77   34.20
 -11   0  -4 1076.49   32.50
  11   0   4 1123.29   32.70
 -11   0  -4 1126.09   33.40
  11   0   4 1134.89   32.60
 -12   0  -4  453.85   22.40
  12   0   4  485.95   22.40
  12   0   4  472.45   21.90
 -12   0  -4  494.95   23.80
 -13   0  -4  366.76   21.30
  13   0   4  378.06   20.90
  13   0   4  413.66   22.10
 -13   0  -4  399.16   23.50
 -14   0  -4  544.85   24.80
  14   0   4  531.45   25.30
 -14   0  -4  537.05   27.00
  14   0   4  497.55   38.40
  15   0   4   92.49   13.40
  15   0   4   59.29   12.50
 -15   0  -4   56.59   12.20
 -15   0  -4   80.79   14.30
 -16   0  -4  273.67   20.80
  16   0   4  256.27   22.30
  16   0   4  243.18   21.20
 -16   0  -4  259.57   23.40
 -17   0  -4  106.49   13.80
 -17   0  -4   96.89   15.70
 -18   0  -4  113.79   19.20
 -19   0  -4   33.50   11.60
 -19   0  -4   28.90   13.50
 -20   0  -4   55.49   12.90
 -20   0  -4   39.30   14.50
 -21   0  -4   -4.30   13.50
 -21   0  -4   11.20   11.50
 -22   0  -4   47.10   13.00
 -22   0  -4    0.90   13.40
 -24  -1   4   29.30   12.50
 -24  -1   4   41.90   14.20
 -24   1   4   41.80   15.00
 -24   1   4   26.80   12.70
 -23  -1   4   15.90   13.40
 -23  -1   4    5.70   11.40
 -23   1   4    5.50   11.20
 -23   1   4    7.60   13.90
 -22  -1   4    7.60   11.80
 -22  -1   4    1.00   12.80
 -22   1   4   10.40   11.70
 -22   1   4   13.50   13.80
 -21  -1   4  -12.20   12.50
 -21  -1   4   18.20   11.20
 -21   1   4   -4.50   10.80
 -21   1   4   -5.60   13.10
 -20  -1   4   30.50   13.10
 -20  -1   4   33.70   11.90
 -20   1   4   26.40   10.90
  20   1  -4   33.20   12.00
 -19  -1   4   59.79   13.90
 -19  -1   4   67.69   12.70
 -19   1   4   51.69   11.30
  19   1  -4   57.39   12.30
 -19   1   4   46.10   14.40
 -18  -1   4   -7.50   11.80
 -18  -1   4   -8.10   10.80
  18  -1  -4    1.90   11.00
  18  -1  -4   -1.30   11.50
 -18   1   4    1.50    9.70
 -18   1   4   -1.10   12.80
 -17  -1   4    2.50   11.10
 -17  -1   4   -2.30   12.00
  17  -1  -4    0.60   11.10
  17  -1  -4   11.70   11.50
 -17   1   4  -10.60   12.90
  17   1  -4    5.00   10.50
  17   1  -4    4.80   11.10
 -17   1   4   -1.50   10.40
 -16  -1   4   82.09   13.20
  16  -1  -4   97.49   14.30
 -16  -1   4   80.69   13.80
  16  -1  -4  118.89   18.50
  16   1  -4  102.49   14.20
  16   1  -4   92.59   12.30
 -16   1   4   72.99   11.40
 -16   1   4   57.09   14.10
 -15  -1   4   14.60   10.40
  15  -1  -4   23.00   11.00
  15  -1  -4   23.80   10.60
 -15  -1   4    7.40   11.30
  15   1  -4   36.20   10.40
 -15   1   4    5.60    9.10
 -15   1   4   11.40   12.10
  15   1  -4   21.00   13.30
 -14  -1   4  274.27   19.20
  14  -1  -4  291.77   20.10
 -14  -1   4  262.37   19.80
  14  -1  -4  317.47   20.00
  14   1  -4  301.87   20.70
  14   1  -4  303.67   18.50
 -14   1   4  260.07   21.30
 -14   1   4  267.97   17.80
 -13  -1   4   -0.80    8.10
  13  -1  -4    8.50    8.70
 -13  -1   4   -4.80    9.00
  13  -1  -4   16.10    9.40
 -13   1   4   -1.80    9.90
 -13   1   4    3.60    7.80
  13   1  -4    5.00    9.60
  13   1  -4    8.40    8.60
 -12  -1   4  326.37   18.00
  12  -1  -4  373.56   17.90
  12  -1  -4  357.56   18.30
 -12  -1   4  343.97   17.50
 -12   1   4  355.36   17.00
 -12   1   4  352.16   19.70
  12   1  -4  358.96   19.30
  12   1  -4  346.87   17.00
 -11  -1   4  420.36   17.90
 -11  -1   4  411.26   17.40
  11  -1  -4  406.46   17.40
  11  -1  -4  423.96   18.20
  11   1  -4  413.86   18.60
 -11   1   4  399.46   19.20
 -11   1   4  441.96   17.40
  11   1  -4  404.56   16.70
 -10  -1   4  239.68   16.40
  10  -1  -4  253.67   14.70
  10  -1  -4  241.78   13.60
 -10  -1   4  242.18   13.90
  10   1  -4  268.47   15.30
 -10   1   4  247.78   13.60
 -10   1   4  233.78   15.40
  10   1  -4  242.68   13.20
  -9  -1   4  443.46   15.90
  -9  -1   4  439.26   16.70
   9  -1  -4  444.06   16.00
   9  -1  -4  454.25   16.90
  -9   1   4  489.45   18.00
   9   1  -4  448.66   15.50
   9   1  -4  447.06   17.00
  -9   1   4  455.25   15.90
  -8  -1   4  103.79    9.60
   8  -1  -4  117.49   10.90
  -8  -1   4   95.99   10.40
   8  -1  -4  102.59    9.60
   8   1  -4  101.99   12.10
  -8   1   4  105.99    9.60
  -8   1   4  103.49   11.00
   8   1  -4  109.19    9.60
  -7  -1   4   55.69    7.30
   7  -1  -4   58.29    7.20
  -7  -1   4   44.50    6.10
   7  -1  -4   60.09    6.50
   7   1  -4   48.90    6.30
   7   1  -4   53.89    7.10
  -7   1   4   41.20    6.70
  -7   1   4   47.30    6.00
   6  -1  -4   41.40    6.40
   6  -1  -4   39.50    5.50
  -6  -1   4   46.60    5.70
  -6  -1   4   45.10    6.30
  -6   1   4   38.30    6.30
  -6   1   4   51.99    6.00
   6   1  -4   40.20    5.60
   6   1  -4   36.20    5.70
   5  -1  -4  374.66   13.60
  -5  -1   4  378.26   13.00
   5  -1  -4  377.56   12.40
  -5  -1   4  378.46   11.90
   5   1  -4  368.06   12.00
  -5   1   4  378.36   13.60
  -5   1   4  400.16   12.60
   5   1  -4  371.86   12.90
  -4  -1   4 4333.07   88.29
   4  -1  -4 4282.07   89.19
   4  -1  -4 4288.57   88.79
  -4   1   4 4208.78   89.09
   4   1  -4 4226.08   88.89
   4   1  -4 4335.67   88.29
   2  -1  -4   62.49    4.60
  -2  -1   4   65.99    4.50
   1   1  -4 3438.86   70.49
  -1   1   4 3356.46   70.59
   0  -1  -4    4.10    2.40
   0  -1  -4    6.30    3.10
   0  -1   4    7.70    2.50
   0   1   4   -0.30    2.10
   0   1  -4    2.00    1.90
   0   1  -4    4.20    2.40
   0   1   4    7.60    3.10
  -1  -1  -4 1025.60   22.60
  -1  -1  -4  853.21   22.20
   1  -1   4 1076.29   21.80
   1  -1   4 1047.20   22.90
  -1   1  -4  820.32   22.10
   1   1   4 1034.30   22.80
  -1   1  -4  885.61   21.40
  -2  -1  -4  826.12   20.60
   2  -1   4  835.02   20.80
   2  -1   4  848.52   19.60
  -2  -1  -4  817.52   20.40
   2   1   4  822.42   20.70
  -2   1  -4  835.22   20.80
  -2   1  -4  847.52   19.40
  -3  -1  -4  280.27   11.80
   3  -1   4  288.87   10.10
   3  -1   4  279.97   11.50
  -3  -1  -4  279.57   10.90
   3   1   4  278.97   11.60
  -3   1  -4  297.37   10.30
  -3   1  -4  288.07   11.70
   4  -1   4 1154.68   26.70
  -4  -1  -4 1157.18   27.50
   4  -1   4 1145.19   28.20
  -4  -1  -4 1126.79   28.00
   4   1   4 1109.19   27.30
  -4   1  -4 1166.48   28.40
  -4   1  -4 1140.29   26.70
   4   1   4 1131.69   28.00
   5  -1   4   21.60    5.50
  -5  -1  -4   24.20    6.70
   5  -1   4   26.00    5.50
  -5  -1  -4   26.70    5.50
  -5   1  -4   26.60    5.80
   5   1   4   25.60    5.70
   5   1   4   31.10    6.30
  -5   1  -4   18.40    6.00
  -6  -1  -4  314.67   13.00
   6  -1   4  320.07   12.60
   6  -1   4  307.57   14.40
  -6  -1  -4  320.57   13.90
  -6   1  -4  337.67   14.60
  -6   1  -4  316.77   12.80
   6   1   4  296.27   13.70
   6   1   4  250.47   12.30
   7  -1   4  922.01   26.10
  -7  -1  -4  914.11   25.30
  -7  -1  -4  931.91   26.20
   7  -1   4 1031.70   25.30
   7   1   4  923.91   26.10
  -7   1  -4  917.91   24.80
  -7   1  -4  936.01   26.40
   8  -1   4   11.80    6.90
  -8  -1  -4    7.50    6.60
  -8  -1  -4    0.80    7.10
   8  -1   4   10.40    6.60
  -8   1  -4   -0.60    6.40
   8   1   4    0.90    5.90
   8   1   4    2.50    7.20
  -8   1  -4    5.00    9.80
  -9  -1  -4    6.30    7.50
   9  -1   4    7.70    7.40
  -9  -1  -4    1.10    7.90
   9  -1   4    2.30    7.00
  -9   1  -4   -3.70    6.80
  -9   1  -4   13.00    7.60
   9   1   4   -4.80    7.60
   9   1   4    2.40    6.60
 -10  -1  -4  408.06   19.60
 -10  -1  -4  424.96   19.10
  10  -1   4  399.56   19.10
  10  -1   4  430.66   18.60
 -10   1  -4  412.46   20.40
  10   1   4  434.16   19.80
 -10   1  -4  431.46   21.10
  10   1   4  415.76   18.10
 -11  -1  -4   -7.60    9.00
 -11  -1  -4    6.50    9.10
  11  -1   4   -3.00    8.10
  11  -1   4   -7.30    8.50
 -11   1  -4   -3.00    9.70
  11   1   4   12.80    9.60
  11   1   4   -0.70    7.80
 -11   1  -4   -4.90    8.70
 -12  -1  -4  193.28   17.90
  12  -1   4  155.08   16.90
 -12  -1  -4  135.99   13.80
  12  -1   4  146.89   16.90
 -12   1  -4  183.28   19.70
 -12   1  -4  122.29   16.10
  12   1   4  164.38   15.90
  12   1   4  155.58   18.30
 -13  -1  -4   46.10   11.40
 -13  -1  -4   39.10   11.40
  13  -1   4   70.19   12.30
  13  -1   4   50.49   10.80
  13   1   4   43.90   11.40
 -13   1  -4   60.99   13.40
  13   1   4   45.00   10.30
 -13   1  -4   44.30   10.80
 -14  -1  -4  149.88   19.40
  14  -1   4  150.48   18.40
 -14  -1  -4  209.68   20.80
  14  -1   4  167.58   18.90
  14   1   4  180.18   17.90
 -14   1  -4  138.19   17.90
  14   1   4  153.38   20.00
 -14   1  -4  182.48   22.10
 -15  -1  -4   -5.00   10.60
 -15  -1  -4    4.30   12.30
  15  -1   4   -5.60   10.40
  15  -1   4    3.60   10.80
  15   1   4   -0.70    9.90
  15   1   4    7.80   12.20
 -15   1  -4  -10.80    9.90
 -15   1  -4    7.50   12.60
  16  -1   4   -1.20   10.90
 -16  -1  -4    8.50   11.70
 -16  -1  -4   -4.80   10.50
 -16   1  -4   -6.40   12.80
 -16   1  -4    1.20   10.10
  16   1   4    1.00   12.00
  16   1   4   13.20   10.40
  17  -1   4   -0.70   11.10
 -17  -1  -4    5.30   10.70
 -17  -1  -4    3.00   12.10
  17   1   4    0.60   11.10
 -17   1  -4   -5.50    9.90
 -17   1  -4   -2.60   13.50
 -18  -1  -4   10.20   12.80
 -18  -1  -4   15.20   11.40
 -18   1  -4   16.10   10.70
 -18   1  -4   25.40   13.10
 -19  -1  -4  -15.00   12.10
 -19  -1  -4   11.70   11.10
 -19   1  -4  -12.40   12.90
 -19   1  -4    7.60   10.70
 -20  -1  -4    0.90   13.20
 -20  -1  -4    8.90   11.50
 -20   1  -4    9.70   13.70
 -20   1  -4   23.70   11.40
 -21  -1  -4   12.80   11.50
 -21  -1  -4  -22.00   12.40
 -21   1  -4    9.00   10.90
 -21   1  -4    0.20   13.40
 -22  -1  -4   14.20   12.90
 -22  -1  -4   -1.70   13.10
 -22   1  -4    2.00   13.70
 -22   1  -4   15.00   11.30
 -24  -2   4   48.80   13.50
 -24  -2   4   50.09   13.70
 -24   2   4   43.00   13.00
 -24   2   4   63.19   16.10
 -23  -2   4    0.80   11.60
 -23  -2   4   13.20   12.30
 -23   2   4   -0.80   14.00
 -23   2   4   10.50   11.10
 -22  -2   4   52.99   13.60
 -22  -2   4   25.50   12.70
 -22   2   4   32.50   14.80
 -22   2   4   41.60   11.90
 -21  -2   4   11.00   11.40
 -21  -2   4   12.20   12.50
 -21   2   4   30.80   11.50
  21   2  -4    6.90   11.50
 -21   2   4    8.40   13.90
 -20  -2   4   49.70   13.20
 -20  -2   4   41.00   12.40
  20   2  -4   32.90   11.20
 -20   2   4   61.09   13.40
 -20   2   4   46.40   15.00
 -19  -2   4  141.69   20.60
 -19  -2   4  202.28   20.70
  19   2  -4  161.78   21.10
 -19   2   4  191.58   25.50
 -19   2   4  183.28   18.80
 -18  -2   4   63.59   12.30
 -18  -2   4   41.80   12.50
  18  -2  -4   60.29   12.60
 -18   2   4   67.29   12.10
  18   2  -4   62.79   11.40
 -18   2   4   58.29   15.50
  17  -2  -4  215.08   22.40
  17  -2  -4  253.77   21.90
 -17  -2   4  248.38   21.30
 -17  -2   4  183.08   20.70
 -17   2   4  233.08   19.00
 -17   2   4  210.48   24.20
  17   2  -4  250.87   18.80
 -16  -2   4  327.87   21.70
  16  -2  -4  304.37   22.30
  16  -2  -4  327.97   23.10
 -16  -2   4  286.77   21.30
 -16   2   4  280.27   24.30
  16   2  -4  355.36   19.60
  16   2  -4  335.47   23.80
 -16   2   4  300.37   19.60
 -15  -2   4   78.59   12.70
  15  -2  -4   82.69   12.40
  15  -2  -4   73.59   13.20
 -15  -2   4   65.49   11.70
  15   2  -4   82.19   11.00
 -15   2   4   49.60   13.30
 -15   2   4   73.99   11.20
  15   2  -4   62.69   12.50
 -14  -2   4  533.35   22.50
 -14  -2   4  522.55   23.80
  14  -2  -4  510.65   22.80
  14  -2  -4  520.75   24.20
  14   2  -4  537.85   21.30
 -14   2   4  531.65   21.80
  14   2  -4  542.05   25.30
 -14   2   4  501.75   25.60
  13  -2  -4  224.28   16.70
 -13  -2   4  172.08   17.30
 -13  -2   4  202.98   16.20
  13  -2  -4  241.38   18.20
 -13   2   4  202.88   19.70
  13   2  -4  207.98   19.10
 -13   2   4  225.68   15.60
  13   2  -4  245.08   15.70
  12  -2  -4  142.29   16.10
 -12  -2   4  119.79   13.50
 -12  -2   4  119.49   15.40
  12  -2  -4  132.39   14.40
  12   2  -4  152.98   16.50
 -12   2   4  119.89   17.20
 -12   2   4  154.18   13.50
  12   2  -4  162.48   13.50
  11  -2  -4  900.51   28.00
 -11  -2   4  938.41   28.50
 -11  -2   4  956.70   26.00
  11  -2  -4  929.51   26.50
  11   2  -4  962.00   29.00
 -11   2   4  974.90   29.60
 -11   2   4  991.80   28.80
  11   2  -4  938.91   25.70
  10  -2  -4  347.67   14.80
 -10  -2   4  334.17   13.90
 -10  -2   4  352.06   16.50
  10  -2  -4  344.17   16.70
  10   2  -4  347.07   14.00
  10   2  -4  333.17   17.30
 -10   2   4  339.67   17.50
 -10   2   4  336.17   14.50
  -9  -2   4 1997.80   44.00
  -9  -2   4 1957.70   46.40
   9  -2  -4 1932.51   46.30
  -9   2   4 1962.10   46.80
   9   2  -4 1938.51   46.50
  -9   2   4 1979.00   44.80
   9   2  -4 1961.00   43.80
  -8  -2   4  785.62   20.00
   8  -2  -4  734.63   22.50
  -8  -2   4  771.92   22.60
   8  -2  -4  844.02   21.30
  -8   2   4  780.62   23.00
   8   2  -4  755.52   20.00
  -8   2   4  782.12   21.00
   8   2  -4  743.53   22.50
   7  -2  -4 1375.66   32.20
  -7  -2   4 1389.66   31.20
  -7  -2   4 1381.36   33.60
   7  -2  -4 1371.06   33.80
   7   2  -4 1385.26   33.60
  -7   2   4 1395.46   33.90
  -7   2   4 1393.36   32.40
   7   2  -4 1376.56   31.20
  -6  -2   4    1.00    5.70
  -6  -2   4    2.70    4.10
   6  -2  -4    6.70    4.60
   6  -2  -4    4.20    6.00
  -6   2   4   -2.20    5.70
   6   2  -4   -1.00    4.30
  -6   2   4    5.90    4.70
   6   2  -4    0.50    5.30
   5  -2  -4 2391.46   53.59
  -5  -2   4 2459.35   53.19
   5  -2  -4 2437.36   52.49
  -5  -2   4 2460.65   51.39
   5   2  -4 2496.15   51.49
   5   2  -4 2436.76   53.29
  -5   2   4 2420.86   53.69
  -4  -2   4   71.39    6.20
  -4  -2   4   70.39    7.80
   4  -2  -4   53.89    6.10
   4  -2  -4   75.59    7.50
   4   2  -4   70.99    8.10
   4   2  -4   71.59    6.20
  -4   2   4   62.79    8.90
   3  -2  -4 3109.99   64.59
   3  -2  -4 3114.49   65.19
  -3  -2   4 3081.99   63.49
  -3  -2   4 3079.29   64.29
   3   2  -4 3061.39   64.39
   3   2  -4 3032.90   63.49
  -3   2   4 2975.30   64.89
   2  -2  -4  529.75   15.00
   2  -2  -4  543.65   14.50
  -2  -2   4  532.75   13.70
   2   2  -4  559.84   13.60
  -2   2   4  532.65   14.40
   2   2  -4  526.35   13.80
  -2   2   4  511.25   14.70
  -1   2   4 5403.76  111.29
   0  -2  -4  469.65   13.60
   0  -2  -4  465.35   13.30
   0  -2   4  465.45   12.90
   0   2  -4  464.05   12.70
   0   2   4  445.96   13.00
   0   2   4  453.35   13.60
   0   2  -4  453.55   11.40
   1  -2   4  955.80   23.10
   1  -2   4  937.71   21.10
  -1  -2  -4  951.40   22.80
   1   2   4  924.51   23.40
   1   2   4  993.90   22.80
  -1   2  -4  961.00   21.30
  -1   2  -4 1008.20   23.20
  -2  -2  -4   54.39    7.40
   2  -2   4   59.49    8.10
  -2  -2  -4   71.99    8.80
   2  -2   4   62.99    5.30
  -2   2  -4   58.49    8.50
   2   2   4   76.59    8.50
  -2   2  -4   62.89    5.70
   3  -2   4  704.73   19.90
  -3  -2  -4  715.63   18.60
  -3  -2  -4  723.43   20.10
   3  -2   4  715.63   17.10
  -3   2  -4  739.93   20.30
   3   2   4  697.03   19.90
  -3   2  -4  721.73   17.30
  -4  -2  -4 2317.17   50.49
  -4  -2  -4 2272.57   51.69
   4  -2   4 2323.97   49.40
  -4   2  -4 2369.06   52.19
  -4   2  -4 2348.67   49.40
   5  -2   4 4394.26   90.09
  -5  -2  -4 4198.98   92.09
  -5  -2  -4 4294.57   90.99
   5  -2   4 4300.47  100.79
  -5   2  -4 4413.76   92.79
   5   2   4 4363.96   92.59
   5   2   4 4292.47   90.99
  -5   2  -4 4407.66   89.99
  -6  -2  -4  198.28   13.00
   6  -2   4  200.18   12.20
  -6  -2  -4  215.68   11.00
   6  -2   4  201.48   10.00
   6   2   4  201.18   10.50
  -6   2  -4  208.58   13.00
   6   2   4  211.58   12.70
  -6   2  -4  188.98   10.20
   7  -2   4 3378.46   75.49
   7  -2   4 3449.25   73.09
  -7  -2  -4 3366.66   75.09
  -7  -2  -4 3458.95   73.79
   7   2   4 3394.66   73.59
  -7   2  -4 3380.96   72.89
   7   2   4 3312.87   74.99
  -7   2  -4 3543.75   78.79
  -8  -2  -4  296.17   16.10
   8  -2   4  324.97   13.80
  -8  -2  -4  292.87   14.20
   8  -2   4  275.77   15.50
  -8   2  -4  280.97   13.70
  -8   2  -4  307.67   17.10
   8   2   4  294.37   16.20
   8   2   4  285.87   13.60
   9  -2   4  127.79   13.70
  -9  -2  -4  130.09   12.70
   9  -2   4  120.39   14.00
  -9  -2  -4  112.19   14.60
   9   2   4  125.29   14.60
   9   2   4  114.99   11.60
  -9   2  -4  123.39   12.10
  -9   2  -4  143.79   15.60
  10  -2   4  450.05   18.30
  10  -2   4  435.36   20.10
 -10  -2  -4  407.76   20.60
 -10   2  -4  440.36   18.20
  10   2   4  450.45   20.80
 -10   2  -4  468.85   22.30
  10   2   4  459.35   17.70
  11  -2   4   17.90    8.60
 -11  -2  -4   14.10    9.90
  11  -2   4   14.30    9.10
 -11  -2  -4   16.70    8.90
  11   2   4   18.30    9.80
  11   2   4   20.40    7.90
 -11   2  -4   26.40   11.50
 -12  -2  -4  163.48   19.00
  12  -2   4  163.08   17.70
 -12  -2  -4  209.28   17.30
  12  -2   4  220.18   16.70
 -12   2  -4  203.18   20.70
  12   2   4  192.58   15.70
 -12   2  -4  182.98   16.00
  12   2   4  190.28   18.90
 -13  -2  -4   26.20   11.50
  13  -2   4   23.80   10.40
 -13  -2  -4   32.60   10.90
  13  -2   4   37.70   10.40
 -13   2  -4   31.50   10.00
 -13   2  -4   27.80   12.40
  13   2   4   34.20    9.50
  14  -2   4  375.76   21.00
 -14  -2  -4  385.16   22.70
 -14  -2  -4  360.26   23.40
  14  -2   4  360.36   22.60
  14   2   4  399.46   24.10
  14   2   4  372.56   20.30
 -14   2  -4  370.56   20.20
 -14   2  -4  384.86   25.60
 -15  -2  -4   47.00   12.60
 -15  -2  -4   31.90   11.50
  15  -2   4   52.09   11.60
  15  -2   4   21.50   12.00
  15   2   4   28.00   12.20
  15   2   4   34.90   10.30
 -15   2  -4   45.70   14.70
 -15   2  -4   39.30   10.50
 -16  -2  -4   47.10   12.60
 -16  -2  -4   74.49   12.90
  16   2   4   65.89   11.50
 -16   2  -4   56.69   14.40
 -16   2  -4   60.89   11.20
 -17  -2  -4   -8.60   10.80
 -17  -2  -4    4.20   11.80
  17  -2   4    7.30   10.80
  17   2   4   -7.90    9.40
 -17   2  -4   -3.00    9.30
 -17   2  -4   -8.50   12.80
  18  -2   4   22.20   12.00
 -18  -2  -4   28.30   12.50
 -18  -2  -4   31.50   12.00
 -18   2  -4   21.60   13.70
 -18   2  -4   43.10   11.00
 -19  -2  -4   -0.80   19.50
 -19  -2  -4   -1.70   11.40
 -19   2  -4    2.40   10.10
 -19   2  -4   -4.70   13.20
 -20  -2  -4    9.80   13.30
 -20  -2  -4   34.40   13.20
 -20   2  -4   43.40   15.30
 -20   2  -4   47.40   11.70
 -21  -2  -4    3.60   11.50
 -21  -2  -4  -12.10   12.20
 -21   2  -4   19.10   11.10
 -21   2  -4    0.90   14.10
 -22  -2  -4   19.00   12.90
 -22  -2  -4    5.20   13.10
 -22   2  -4   -0.10   14.10
 -22   2  -4   28.10   11.30
 -24  -3   4   28.10   12.90
 -24  -3   4   24.10   19.80
 -24   3   4   30.00   12.70
 -24   3   4   46.50   16.00
 -23  -3   4   19.10   12.10
 -23  -3   4    4.00   11.60
 -23   3   4   16.70   11.30
 -23   3   4   25.00   15.00
 -22  -3   4   54.39   13.10
 -22  -3   4   90.09   14.80
 -22   3   4   76.59   16.40
 -22   3   4   72.29   12.90
 -21  -3   4   38.90   13.00
 -21   3   4   24.50   11.00
 -21   3   4   20.00   14.60
  21   3  -4    1.90    9.80
 -20  -3   4   90.29   14.00
 -20  -3   4   44.50   12.50
  20   3  -4   74.79   11.90
 -20   3   4  105.49   16.80
 -20   3   4   89.99   12.80
  19  -3  -4   97.59   13.80
 -19  -3   4   37.00   11.80
 -19  -3   4   66.19   13.00
  19   3  -4   74.89   11.40
 -19   3   4   79.39   12.40
 -19   3   4   79.79   16.10
 -18  -3   4   23.70   11.00
  18  -3  -4   59.49   12.50
 -18  -3   4   38.10   12.90
 -18   3   4   43.00   11.00
  18   3  -4   44.40   10.40
 -18   3   4   46.50   14.80
 -17  -3   4  156.98   20.60
 -17  -3   4  140.79   13.80
 -17   3   4  148.39   17.70
 -17   3   4  157.48   17.20
  17   3  -4  155.98   16.50
 -16  -3   4   93.39   13.70
  16  -3  -4  141.79   14.50
 -16  -3   4  103.59   12.50
  16  -3  -4  118.09   14.60
 -16   3   4  120.59   16.70
  16   3  -4  112.39   14.80
 -16   3   4  129.89   16.90
  16   3  -4  142.29   15.50
 -15  -3   4  369.26   22.00
  15  -3  -4  367.06   23.30
  15  -3  -4  413.76   21.40
 -15  -3   4  333.97   19.20
 -15   3   4  321.17   24.60
 -15   3   4  364.36   19.30
  15   3  -4  367.26   23.70
  15   3  -4  353.96   18.20
 -14  -3   4  295.57   17.20
  14  -3  -4  288.67   19.10
  14  -3  -4  281.37   21.40
 -14  -3   4  294.37   19.90
  14   3  -4  300.57   16.50
 -14   3   4  251.37   22.20
 -14   3   4  291.77   17.30
  13  -3  -4  610.84   25.30
 -13  -3   4  580.44   24.50
 -13  -3   4  616.74   21.10
  13  -3  -4  629.64   23.30
 -13   3   4  601.34   26.90
 -13   3   4  616.34   21.90
  13   3  -4  616.24   20.80
  13   3  -4  608.74   26.10
 -12  -3   4  101.49   11.30
  12  -3  -4  134.79   16.60
 -12  -3   4  143.09   12.50
  12  -3  -4  135.69   14.40
  12   3  -4   97.39   11.60
 -12   3   4  126.69   13.10
 -12   3   4  139.19   13.70
  12   3  -4  135.49   12.50
 -11  -3   4 1228.88   30.60
 -11  -3   4 1226.38   34.60
  11  -3  -4 1227.78   34.80
  11  -3  -4 1243.78   32.10
  11   3  -4 1222.78   36.60
 -11   3   4 1270.57   32.00
 -11   3   4 1278.07   35.90
  11   3  -4 1238.88   30.80
  10  -3  -4  717.73   21.10
 -10  -3   4  691.73   19.50
 -10  -3   4  674.43   23.50
  10  -3  -4  702.23   23.80
 -10   3   4  742.13   21.00
 -10   3   4  712.23   24.60
  10   3  -4  718.23   19.70
  10   3  -4  666.83   24.00
   9  -3  -4 2601.74   59.69
  -9  -3   4 2587.64   55.99
  -9  -3   4 2663.13   60.39
   9  -3  -4 2568.04   59.89
   9   3  -4 2582.44   56.19
   9   3  -4 2566.44   59.99
  -9   3   4 2695.83   60.59
  -9   3   4 2647.73   57.59
  -8  -3   4  290.77   10.50
   8  -3  -4  276.47   12.10
  -8  -3   4  287.57   14.60
   8   3  -4  309.97   15.30
  -8   3   4  315.47   12.30
   8   3  -4  312.27   10.80
  -8   3   4  307.77   16.00
  -7  -3   4 5671.93  117.09
   7  -3  -4 5721.53  118.79
  -7  -3   4 5733.13  120.59
   7  -3  -4 5528.45  120.49
   7   3  -4 5693.63  120.89
  -7   3   4 5988.90  121.09
   7   3  -4 5760.42  117.29
   6  -3  -4  503.15   17.70
  -6  -3   4  497.35   16.70
   6  -3  -4  508.15   14.80
  -6  -3   4  501.75   13.00
   6   3  -4  525.75   17.10
   6   3  -4  495.25   13.20
  -6   3   4  520.35   17.60
   5  -3  -4 1756.82   38.90
  -5  -3   4 1784.22   37.20
  -5  -3   4 1786.72   40.10
   5   3  -4 1758.92   37.20
  -5   3   4 1737.73   40.60
   5   3  -4 1705.43   40.10
   4  -3  -4   48.80    5.50
   4  -3  -4   29.60    6.30
  -4  -3   4   42.40    5.60
   4   3  -4   38.10    3.90
  -4   3   4   56.49    7.20
   4   3  -4   37.70    5.90
   3  -3  -4 4483.45   94.39
   3  -3  -4 4509.35   93.59
   3   3  -4 4498.45   92.19
  -3   3   4 4368.16   93.39
   3   3  -4 4465.25   93.49
   3   3  -4 4632.84   92.39
  -3   3   4 4567.04   94.39
  -2  -3   4  708.63   17.50
   2  -3  -4  705.93   19.30
   2  -3  -4  715.23   18.60
  -2   3   4  729.43   19.10
  -2   3   4  703.53   18.40
   2   3  -4  727.13   17.20
   2   3  -4  707.13   17.80
   1  -3  -4 4045.60   83.19
  -1  -3   4 3920.81   81.59
  -1  -3   4 4029.60   82.29
   1  -3  -4 3948.81   83.09
  -1   3   4 4034.80   83.09
  -1   3   4 3870.41   82.99
   1   3  -4 3872.71   81.69
   1   3  -4 4048.99   82.39
   0  -3   4   20.10    4.50
   0  -3  -4    8.30    4.70
   0  -3  -4   18.40    5.30
   0   3  -4   18.90    4.70
   0   3  -4   17.10    3.20
   0   3   4   21.90    5.40
   0   3   4    9.10    4.60
   1  -3   4 3042.30   64.59
  -1  -3  -4 3029.90   64.99
  -1  -3  -4 3027.30   63.99
  -1   3  -4 3133.19   64.89
  -1   3  -4 2959.70   62.09
  -1   3  -4 2979.00   62.09
   1   3   4 2994.20   64.89
   1   3   4 3094.09   63.99
  -2  -3  -4  180.88   11.30
   2  -3   4  170.78   10.20
  -2  -3  -4  181.08    9.20
   2   3   4  178.58   10.80
  -2   3  -4  186.48    6.50
  -2   3  -4  202.98   11.20
   3  -3   4 4130.49   87.19
  -3  -3  -4 4059.39   87.09
  -3  -3  -4 4062.89   85.49
   3  -3   4 3980.50   83.69
  -3   3  -4 4121.09   87.49
  -3   3  -4 4002.20   83.79
   3   3   4 4363.86   87.39
  -4  -3  -4  199.98   12.50
   4  -3   4  204.98    7.40
   4  -3   4  201.08   11.70
  -4  -3  -4  197.78    9.30
  -4  -3  -4  205.08    9.60
  -4   3  -4  211.18   12.40
  -4   3  -4  203.58    7.80
  -5  -3  -4 1664.13   37.70
   5  -3   4 1643.44   40.00
   5  -3   4 1713.63   36.20
  -5  -3  -4 1645.84   39.90
  -5   3  -4 1652.03   36.30
  -5   3  -4 1713.73   40.50
   5   3   4 1654.13   39.70
   6  -3   4 1356.36   30.30
  -6  -3  -4 1315.17   33.90
  -6  -3  -4 1330.27   31.60
   6  -3   4 1310.67   34.20
  -6   3  -4 1372.76   34.90
   6   3   4 1289.47   33.70
  -6   3  -4 1334.37   30.40
   7  -3   4 2183.28   46.80
   7  -3   4 2080.89   50.39
  -7  -3  -4 2132.39   47.70
  -7  -3  -4 2114.69   50.19
   7   3   4 2119.69   50.19
  -7   3  -4 2107.69   50.79
  -7   3  -4 2099.39   46.70
  -8  -3  -4 2640.04   59.09
   8  -3   4 2695.03   58.29
  -8  -3  -4 2669.53   61.69
   8  -3   4 2596.34   61.89
   8   3   4 2734.73   59.49
  -8   3  -4 2679.93   62.49
  -8   3  -4 2630.44   58.19
   8   3   4 2668.53   61.59
  -9  -3  -4 1095.89   32.50
   9  -3   4 1237.78   29.30
  -9  -3  -4 1095.19   29.70
   9  -3   4 1104.19   32.50
   9   3   4 1104.09   29.20
  -9   3  -4 1091.89   28.70
  -9   3  -4 1168.28   34.00
   9   3   4 1130.39   32.80
  10  -3   4 1247.28   36.50
 -10  -3  -4 1306.07   37.00
 -10  -3  -4 1265.47   33.60
 -10   3  -4 1340.67   38.10
 -10   3  -4 1287.57   32.70
  10   3   4 1269.87   33.10
  10   3   4 1307.27   36.70
 -11  -3  -4  366.86   21.50
  11  -3   4  391.66   17.60
 -11  -3  -4  374.76   18.50
  11  -3   4  364.86   21.10
 -11   3  -4  412.46   23.80
  11   3   4  363.46   21.50
  11   3   4  378.46   16.90
 -11   3  -4  352.96   16.90
  12  -3   4  218.18   16.00
 -12  -3  -4  172.18   19.80
 -12  -3  -4  195.68   16.50
 -12   3  -4  169.68   17.20
 -12   3  -4  245.68   21.80
  12   3   4  192.38   14.80
  12   3   4  207.88   25.30
 -13  -3  -4  124.79   17.20
  13  -3   4  127.69   14.70
  13  -3   4  142.39   15.80
 -13  -3  -4   75.39   12.80
  13   3   4  113.89   14.50
  13   3   4  134.49   14.50
 -13   3  -4  102.39   14.40
 -13   3  -4  110.39   14.60
  14  -3   4   97.59   11.90
  14  -3   4   85.89   13.90
 -14  -3  -4   86.09   12.70
 -14  -3  -4   97.79   14.70
  14   3   4   70.39   13.70
 -14   3  -4   80.19   14.70
  14   3   4   86.99   10.90
 -14   3  -4   73.99   10.80
 -15  -3  -4   28.30   11.60
  15  -3   4   33.10   10.50
 -15  -3  -4   32.10   12.80
 -15   3  -4   26.20   14.30
 -15   3  -4   18.70    9.50
  15   3   4   27.70    9.60
  16  -3   4   74.79   11.80
 -16  -3  -4   92.19   13.30
 -16   3  -4   81.39   11.50
 -16   3  -4   81.09   16.10
  17  -3   4   44.90   11.60
 -17  -3  -4   45.90   12.70
 -17  -3  -4   55.39   13.80
  17   3   4   54.89   11.10
 -17   3  -4   27.10   13.50
 -17   3  -4   55.69   10.90
 -18  -3  -4  103.99   15.60
 -18  -3  -4  101.99   14.70
  18  -3   4  101.69   13.90
  18   3   4   99.79   12.90
 -18   3  -4  133.99   16.90
 -18   3  -4   82.79   15.70
 -19  -3  -4  -10.30   11.50
 -19  -3  -4    5.20   12.00
 -19   3  -4   19.70   10.50
 -19   3  -4    2.80   13.60
 -20  -3  -4   58.39   13.30
 -20  -3  -4   47.90   13.70
 -20   3  -4   45.70   14.60
 -21  -3  -4   22.90   13.20
 -21  -3  -4   -9.60   11.80
 -21   3  -4   -2.60    9.90
 -21   3  -4    0.10   14.50
 -22  -3  -4   29.90   13.60
 -22  -3  -4   17.70   13.20
 -22   3  -4   48.00   11.90
 -22   3  -4   22.40   16.10
 -24  -4   4   13.00   12.30
 -24  -4   4   17.10   11.80
 -24   4   4   13.90   11.90
 -24   4   4    0.80   18.70
 -23  -4   4    8.50   10.90
 -23  -4   4   15.70   12.20
 -23   4   4    5.00   14.30
 -23   4   4   15.50   11.20
 -22  -4   4    9.70   11.90
 -22   4   4   -9.90   13.60
  22   4  -4  -15.90    9.00
 -22   4   4   16.40   10.40
 -21  -4   4    2.00   11.20
  21   4  -4   -7.40   10.50
 -21   4   4  -18.60   13.50
 -20  -4   4   16.70   11.70
  20   4  -4    8.60    8.90
 -20   4   4   11.30   13.90
 -19  -4   4    6.20   11.40
  19  -4  -4   17.10   11.10
 -19  -4   4   -8.30    8.80
 -19   4   4    9.90   14.30
  19   4  -4   11.40    8.60
 -19   4   4    5.50    9.70
  18  -4  -4   16.20   10.60
 -18  -4   4    1.60   11.60
 -18  -4   4    6.00    9.00
  18   4  -4   -5.40    8.10
 -18   4   4   11.20    9.80
 -18   4   4  -19.00   13.30
  17  -4  -4   27.30   10.80
 -17  -4   4   35.60   18.90
 -17  -4   4   16.90    9.40
 -17   4   4   13.80   14.00
  17   4  -4   15.10    8.50
 -17   4   4   21.10    9.80
  16  -4  -4    2.90   10.30
  16  -4  -4   -7.00   15.40
 -16  -4   4   -3.20   10.60
 -16  -4   4  -18.80   10.90
  16   4  -4   -1.10    8.20
 -16   4   4    2.70    9.10
 -16   4   4  -18.40   13.80
 -15  -4   4   -7.80   10.80
  15  -4  -4    2.70   12.40
  15  -4  -4   -4.60    9.40
 -15  -4   4   -3.30    8.20
 -15   4   4  -19.40   12.70
  15   4  -4    1.70    7.70
  15   4  -4    2.60   12.20
 -15   4   4   -6.40    8.60
 -14  -4   4  -18.10    9.50
  14  -4  -4   -0.50   11.40
  14  -4  -4   -2.20    8.90
 -14  -4   4   -1.10    7.70
 -14   4   4  -13.40   12.60
 -14   4   4   -2.00    8.10
  14   4  -4    9.10   10.50
  13  -4  -4   -1.60    9.80
 -13  -4   4  -15.10    9.20
 -13  -4   4    2.60    7.20
  13  -4  -4   -3.90    8.20
 -13   4   4    0.30   11.80
 -13   4   4   -8.30    7.20
  13   4  -4    1.20   11.10
  13   4  -4    4.20    6.80
 -12  -4   4   15.50    9.90
  12  -4  -4   21.20    9.90
 -12  -4   4   26.80    7.20
  12  -4  -4   19.80    8.00
  12   4  -4   25.40   10.50
 -12   4   4   25.20    9.10
 -12   4   4   13.50   11.10
  12   4  -4   31.60    7.10
 -11  -4   4  108.89   15.50
  11  -4  -4  140.39   16.50
 -11  -4   4  137.19   10.10
  11  -4  -4  119.59   12.60
 -11   4   4  138.19   11.90
  11   4  -4   97.09   11.20
  11   4  -4  134.89   10.30
 -11   4   4   97.69   12.10
 -10  -4   4    3.70    8.90
  10  -4  -4    7.40    6.20
 -10  -4   4    6.40    5.20
  10  -4  -4   11.40    8.30
 -10   4   4    3.70    9.00
 -10   4   4    8.90    6.20
  10   4  -4   12.10    5.70
  10   4  -4   18.20    9.50
  -9  -4   4   52.69    5.10
   9  -4  -4   44.40    9.00
  -9  -4   4   61.19    9.70
   9  -4  -4   51.09    6.70
  -9   4   4   61.69   10.30
   9   4  -4   68.69    7.70
   9   4  -4   60.39    9.80
  -8  -4   4    1.00    7.30
   8  -4  -4    5.60    7.00
  -8  -4   4   -1.60    3.60
   8  -4  -4   -4.10    5.00
   8   4  -4    4.00    4.10
  -8   4   4   -7.30    8.20
   8   4  -4    1.20    7.10
   7  -4  -4  116.69    8.90
  -7  -4   4  111.99    5.90
  -7  -4   4   99.49   11.40
   7  -4  -4  116.89   12.20
   7   4  -4  112.79   12.50
   7   4  -4  121.39    6.40
  -7   4   4  112.49   12.60
   6  -4  -4    0.00    6.00
  -6  -4   4    1.60    2.80
   6  -4  -4    4.00    4.40
  -6  -4   4    2.30    5.60
   6  -4  -4   -2.20    4.10
   6   4  -4   -1.10    6.60
  -6   4   4    1.70    6.20
   6   4  -4   -0.30    3.00
   5  -4  -4   23.70    4.70
  -5  -4   4   19.80    5.70
   5   4  -4   12.70    6.10
  -5   4   4   21.80    6.20
   5   4  -4   15.50    3.00
   4  -4  -4  111.79    8.20
  -4  -4   4  102.69    8.80
   4  -4  -4  109.39   10.50
   4   4  -4  106.79    5.40
   4   4  -4   95.59    9.80
   4   4  -4  115.79    5.40
  -4   4   4   86.49   10.20
   3  -4  -4   50.89    6.70
   3  -4  -4   59.39    7.70
  -3  -4   4   56.39    5.50
   3   4  -4   59.89    5.50
   3   4  -4   54.79    6.00
  -3   4   4   54.89    7.10
  -3   4   4   51.39    6.70
   2  -4  -4 1389.86   33.00
  -2  -4   4 1409.36   31.40
   2  -4  -4 1416.46   32.60
  -2   4   4 1404.56   32.40
   2   4  -4 1403.36   31.90
   2   4  -4 1462.75   31.30
  -2   4   4 1414.16   33.00
  -1  -4   4   -0.10    3.30
   1  -4  -4    8.20    5.30
  -1  -4   4    5.40    4.00
   1  -4  -4    2.50    5.00
   1   4  -4    5.80    4.30
  -1   4   4    9.30    4.90
  -1   4   4    1.00    4.80
   1   4  -4    0.90    4.00
   0  -4   4   59.49    7.50
   0  -4  -4   66.39    6.20
   0  -4  -4   68.99    9.10
   0  -4   4   55.69    4.90
   0   4  -4   42.20    5.60
   0   4   4   66.59    8.90
   0   4  -4   71.69    8.40
   0   4   4   53.09    7.80
   1  -4   4  626.54   17.60
  -1  -4  -4  623.14   18.50
  -1  -4  -4  632.84   17.00
   1   4   4  623.44   18.30
  -1   4  -4  618.54   14.30
  -1   4  -4  660.73   18.40
  -1   4  -4  611.34   14.10
   1   4   4  642.24   16.90
   2  -4   4  558.44   17.00
  -2  -4  -4  544.75   15.50
  -2  -4  -4  549.45   17.60
   2   4   4  555.54   17.20
   2   4   4  566.54   15.40
  -2   4  -4  551.24   17.60
   3  -4   4  630.34   19.00
  -3  -4  -4  623.74   16.80
  -3  -4  -4  602.04   19.30
  -3   4  -4  644.04   19.80
   3   4   4  626.04   22.40
  -4  -4  -4  435.36   13.50
  -4  -4  -4  435.96   16.90
   4  -4   4  436.96   10.30
  -4  -4  -4  434.16   13.40
   4  -4   4  437.46   16.40
   4   4   4  420.36   16.00
  -4   4  -4  437.56   17.00
  -5  -4  -4  132.89   13.50
   5  -4   4  146.39   12.40
  -5  -4  -4  142.69    9.10
  -5  -4  -4  144.89    8.90
   5  -4   4  132.99    6.20
  -5   4  -4  112.19    6.90
   5   4   4  127.39   12.30
  -5   4  -4  148.49   13.50
  -6  -4  -4    7.00    5.10
   6  -4   4   11.00    4.00
   6  -4   4    6.10    6.80
  -6  -4  -4    1.50    4.90
  -6  -4  -4    1.80    8.00
   6   4   4   -4.70    6.60
  -6   4  -4    4.00    8.00
  -6   4  -4   -1.90    4.20
   7  -4   4    2.50    7.20
  -7  -4  -4    5.90    5.50
  -7  -4  -4    3.20    8.30
   7  -4   4    1.40    4.70
  -7   4  -4    6.20    8.30
  -7   4  -4   -5.30    4.80
   7   4   4   -1.70    7.30
  -8  -4  -4  126.59   15.60
   8  -4   4  139.59    9.70
  -8  -4  -4  131.39   11.00
   8  -4   4  129.59   14.60
  -8   4  -4  111.09    9.50
   8   4   4  153.18   15.60
  -8   4  -4  150.28   16.90
   9  -4   4   -1.50    8.80
  -9  -4  -4    3.80    8.60
  -9  -4  -4    7.50    6.80
   9  -4   4    6.80    6.20
  -9   4  -4    7.60   11.10
   9   4   4   -1.10    8.50
  -9   4  -4    2.60    6.10
  10  -4   4    7.20    6.70
 -10  -4  -4    1.30    7.10
  10  -4   4    8.40    9.90
 -10  -4  -4    1.40   10.50
  10   4   4    0.70    9.10
 -10   4  -4    4.30   10.70
 -10   4  -4   -4.20    6.40
  11  -4   4    7.30   10.60
 -11  -4  -4  -10.10   10.90
 -11  -4  -4    9.20    8.80
  11   4   4    6.60   10.20
 -11   4  -4   -1.80    7.10
 -11   4  -4    8.50   11.40
  11   4   4    4.40    6.90
  12  -4   4    3.40    7.90
 -12  -4  -4   10.10    8.60
 -12  -4  -4   -5.90   10.20
  12  -4   4    6.70    9.70
  12   4   4   10.20    7.50
  12   4   4    4.50   10.50
 -12   4  -4    3.20    7.70
 -12   4  -4   20.20   11.90
  13  -4   4    4.50    8.40
 -13  -4  -4   11.70    9.50
  13  -4   4   -2.20   10.20
 -13  -4  -4   -0.80   11.70
  13   4   4    3.50    8.00
 -13   4  -4    8.90   12.20
  13   4   4    2.90   12.00
 -13   4  -4    4.80    8.10
 -14  -4  -4    2.90   10.20
  14  -4   4   15.90    9.10
 -14  -4  -4   -3.20   11.90
  14   4   4   11.20    8.20
 -14   4  -4    1.20    8.20
 -14   4  -4   -0.40   13.10
 -15  -4  -4    1.30   19.10
 -15  -4  -4    1.20   10.50
  15  -4   4    1.30    8.90
 -15   4  -4    9.80    8.30
  15   4   4   -1.20    8.50
 -16  -4  -4   -5.30   11.40
 -16  -4  -4   -2.90   10.10
  16  -4   4   -4.60    9.00
 -16   4  -4   14.90    8.80
 -16   4  -4   -7.60   12.20
  16   4   4    4.00    8.60
 -17  -4  -4   12.80   11.90
  17  -4   4    0.80    9.80
 -17  -4  -4    3.50   11.20
  17   4   4   10.60    9.10
 -17   4  -4  -12.10   13.10
 -17   4  -4    0.20    8.70
 -18  -4  -4    0.70   11.40
  18  -4   4   -1.30   10.20
 -18  -4  -4    6.30   11.90
  18   4   4    5.80    9.20
 -18   4  -4    5.50    9.30
 -18   4  -4   -2.10   14.70
 -19  -4  -4    6.80   11.60
 -19  -4  -4   13.40   12.90
  19  -4   4   -9.30   10.20
 -19   4  -4  -11.20   14.50
 -19   4  -4   15.70    9.80
  19   4   4   -0.10   10.30
 -20  -4  -4  -11.70   11.20
 -20  -4  -4    0.60   12.20
 -20   4  -4   -0.30    9.60
 -20   4  -4   11.00   15.20
 -21  -4  -4   27.70   13.90
 -21  -4  -4    0.70   11.60
 -21   4  -4    1.80   14.90
 -21   4  -4   13.70   10.10
 -23  -5   4   42.40   11.60
 -23   5   4   20.30   15.50
 -23   5   4    0.00   10.50
 -22  -5   4   49.70   13.60
 -22  -5   4   62.89   11.90
 -22   5   4   39.80   11.60
 -22   5   4   41.70   15.80
 -21  -5   4   32.00   10.40
 -21  -5   4   16.70   12.10
  21   5  -4   -1.50    8.60
 -21   5   4   18.90   14.90
 -21   5   4   22.80   10.50
  20  -5  -4  119.89   16.40
 -20  -5   4  102.69   14.30
  20   5  -4   90.69   10.90
 -20   5   4  137.39   18.40
 -20   5   4  131.89   17.40
  19  -5  -4   92.19   12.90
 -19  -5   4   66.39   13.30
 -19   5   4   91.29   11.80
 -19   5   4   66.09   16.40
  19   5  -4   79.39   10.10
 -18  -5   4  178.18   20.40
  18  -5  -4  190.28   19.40
  18   5  -4  149.49   14.00
 -18   5   4  131.79   17.60
 -18   5   4  145.99   16.60
 -17  -5   4  196.78   21.10
 -17   5   4  182.48   24.30
  17   5  -4  193.18   13.80
  16  -5  -4  226.58   20.00
 -16  -5   4  176.78   20.60
 -16   5   4  171.68   24.40
  16   5  -4  175.98   13.20
 -16   5   4  196.78   16.30
  15  -5  -4  131.69   18.90
 -15  -5   4  112.39   13.90
  15  -5  -4  120.19   17.00
  15   5  -4  131.69   11.90
  15   5  -4  128.29   17.00
 -15   5   4  142.89   15.40
 -15   5   4  117.29   16.70
  14  -5  -4  164.88   21.30
 -14  -5   4  198.68   13.10
 -14  -5   4  165.88   19.50
  14  -5  -4  175.78   17.60
 -14   5   4  194.48   15.30
  14   5  -4  179.88   11.90
  14   5  -4  176.88   21.50
 -14   5   4  165.58   22.80
  13  -5  -4  633.34   23.40
  13  -5  -4  614.74   27.70
 -13  -5   4  661.13   19.30
 -13  -5   4  648.04   26.60
 -13   5   4  638.24   28.60
  13   5  -4  656.03   27.90
  13   5  -4  653.13   18.90
 -13   5   4  676.63   22.10
  12  -5  -4  371.66   21.80
 -12  -5   4  355.56   13.20
  12  -5  -4  358.16   17.40
 -12  -5   4  324.37   20.60
  12   5  -4  348.77   22.10
 -12   5   4  321.47   22.40
 -12   5   4  372.46   25.20
  12   5  -4  364.76   13.10
  11  -5  -4  714.73   21.80
 -11  -5   4  666.23   17.60
  11  -5  -4  678.33   26.30
 -11  -5   4  684.63   25.90
  11   5  -4  674.13   17.90
 -11   5   4  669.03   26.90
  11   5  -4  691.33   26.50
  10  -5  -4  294.87   14.10
 -10  -5   4  310.27   10.10
 -10  -5   4  291.07   18.40
  10  -5  -4  315.07   19.30
 -10   5   4  332.77   19.90
  10   5  -4  319.87   19.50
  10   5  -4  337.07   10.60
  -9  -5   4 3384.16   76.19
   9  -5  -4 3311.97   76.39
   9  -5  -4 3413.16   72.59
[truncated: 1,105,780 more chars]
